# Supplementary material for: A broadly neutralizing antibody protects Syrian hamsters against SARS-CoV-2 Omicron challenge
Source: Nat Commun. 2022 Jun 23;13:3589. doi: 10.1038/s41467-022-31259-7 (PMC9223271; doi:10.1038/s41467-022-31259-7)
Supplement: Supplementary file 4 — Source Data [file 41467_2022_31259_MOESM4_ESM.xlsx]

## Sheet: Fig. 1
Fig. 1a	dilution factor	BNT162b2-1	BNT162b2-2	BNT162b2-3	BNT162b2-4	BNT162b2-5	BNT162b2-6	BNT162b2-11	BNT162b2-12	BNT162b2-13	BNT162b2-16	BNT162b2-18	BNT162b2-19	BNT162b2-20	BNT162b2-21	BNT162b2-24	BNT162b2-25	BNT162b2-26	BNT162b2-27	BNT162b2-28	BNT162b2-35	BNT162b2-37	BNT162b2-38	BNT162b2-39	BNT162b2-42	BNT162b2-46	BNT162b2-55	BNT162b2-57	BNT162b2-58	BNT162b2-59	BNT162b2-62	BNT162b2-63	BNT162b2-64	BNT162b2-67	BNT162b2-68	Average
D614G neutralization	14580	-68.1112	-99.6854	-80.3287	-74.6616	-78.7096	-103.071	4.40274	5.23757	-6.24135	-14.1722	6.42025	7.81163	12.751	-16.5376	-8.11918	-24.535	3.26838	-9.89387	11.1805	-46.5798	-102.9	-9.4116	-62.4425	14.1245	2.29951	28.8778	9.4213	-27.8023	-43.044	-31.9564	-46.182	-16.7744	-50.4086	-69.7391	-28.9857
	4860	-52.5817	-15.7819	-5.62511	-14.7515	-24.2458	-53.2441	5.30714	-7.91101	5.44628	21.2385	33.7749	14.2816	12.9597	47.9252	7.85298	0.754241	22.0505	3.19443	17.5398	-1.96049	-11.0852	37.6235	-64.0434	41.1605	25.8453	46.8498	51.9809	-11.7237	-21.5562	22.6449	-12.2916	6.68587	-42.7809	29.7346	3.39023
	1620	5.56203	-5.03632	14.6884	5.93003	-25.7914	-15.3403	-26.8338	5.58542	33.4409	20.5428	14.5599	5.09843	48.294	8.99431	43.1396	8.29665	33.438	46.5929	22.4202	28.7026	50.9249	19.8689	36.6485	41.7335	23.8658	68.1295	28.0183	23.8104	-4.22243	17.0562	27.7553	9.88364	7.32171	18.8155	18.8792
	540	38.1667	13.8788	44.8274	9.16841	43.3407	1.44045	27.4302	38.916	62.0269	46.6939	20.2645	52.9829	63.5018	44.6903	63.9552	16.5046	64.0957	43.9678	33.7338	70.062	27.1454	58.9436	-4.87108	52.6052	49.6672	88.8337	44.9223	80.8234	3.63752	59.0756	50.4984	49.7512	44.3631	31.6155	42.2547
	180	82.4884	47.6389	63.8824	17.6324	83.2832	27.6272	61.1225	44.7459	98.3281	81.8542	48.7809	92.3869	91.9904	93.5627	95.7679	47.1031	95.4492	95.6067	84.5046	92.4779	41.7274	88.6694	57.0808	30.742	66.1232	99.9008	66.5407	98.7985	33.4934	87.4192	96.0532	93.3067	51.1393	78.0871	71.6269
	60	99.8564	93.2339	100.069	71.2644	100.009	94.6639	95.1488	95.7506	100.145	100.005	93.6281	100.131	100.122	99.2785	100.04	79.8165	100.127	100.142	99.8911	99.8504	93.1532	100.149	90.3052	55.5067	92.4976	99.9448	97.4993	99.9316	70.9372	99.8938	100.108	100.066	83.6459	96.5399	94.2162
	20	99.9935	100.207	100.169	95.9512	74.3777	100.101	100.064	100.166	100.186	100.098	100.125	100.183	100.196	100.188	100.16	100.194	100.199	100.169	100.101	100.1	100.145	100.208	100.17	99.2467	100.091	100	100.076	100.006	92.2278	100.096	100.127	100.085	99.4117	100.251	98.9726
Fig. 1b	14580	3.23656	-19.3658	-22.2246	2.25385	-14.4522	4.84464	29.0893	9.90846	10.3366	-0.30989	13.7617	30.8875	-9.63391	32.876	27.5049	-8.24618	14.5352	15.5804	-6.36927	2.66379	-24.1829	6.19344	13.7162	-10.6505	-1.55861	11.7568	-24.289	-7.46382	-51.7714	-10.1322	-29.7	-16.5559	-19.7	-8.04011	-1.63238
Alpha neutralization	4860	26.3481	-12.4868	-1.67699	10.5622	30.6095	5.82735	12.8579	31.7248	43.4273	33.2661	31.3061	41.1439	33.7893	41.9051	47.2293	46.7235	20.6379	41.1153	50.1963	17.3172	10.6144	6.47866	12.7536	7.13797	-6.06502	32.1305	-4.29753	-3.4119	4.0331	25.1163	22.9421	33.319	20.8234	29.1691	21.8402
	1620	52.8992	20.6931	10.7409	19.6746	52.9796	29.4571	44.7022	46.9762	39.7453	66.5566	34.1223	36.7197	80.1716	37.8424	37.058	51.2079	44.2959	52.3767	65.4364	44.3778	11.3631	48.4779	12.9675	43.0311	17.1786	38.7433	9.7691	33.879	22.1844	34.3072	54.9292	45.87	15.3098	42.6367	38.8738
	540	5.20198	45.0554	34.2277	22.9354	55.3828	13.698	1.30754	30.8019	69.3919	51.3528	45.9391	67.7649	77.8501	61.4664	65.0655	21.863	67.3245	38.89	45.7457	50.9736	34.3237	62.9887	20.8468	41.529	36.7063	80.4845	44.0565	59.3435	28.6741	60.8588	63.6919	62.473	7.20511	45.288	44.0494
	180	61.1718	77.0024	52.649	48.334	71.9638	63.9949	18.5284	70.5145	86.3083	78.9632	64.2922	88.9818	95.6561	74.2537	88.8583	37.9346	97.9293	83.0478	41.3513	66.7394	46.41	70.1229	44.6274	67.6938	57.5781	94.597	53.5744	89.7197	48.2748	84.9793	95.5703	90.2534	38.9007	78.5654	68.5101
	60	73.3217	95.5265	96.1947	52.2559	98.9338	85.7753	95.8102	83.5301	100.049	95.913	82.0459	100.071	99.7286	99.7533	99.2931	57.704	100.084	99.927	89.8451	88.0706	86.9796	95.3331	70.7397	78.1376	83.6283	99.9832	97.3193	99.9569	49.889	99.8338	100.102	99.997	59.8704	94.7506	88.5398
	20	100.053	100.134	100.103	92.615	100.089	100.069	100.039	100.109	100.143	100.089	100.043	100.145	100.138	100.143	100.158	92.4447	100.154	100.138	100.107	100.008	100.07	100.12	94.8661	89.8978	99.4549	100.014	100.059	100.022	67.9085	100.107	100.115	100.098	90.8761	100.001	97.9568
Fig. 1c	14580	-25.1631	-24.0973	-32.9549	-18.1616	-13.5674	-8.0543	-33.1144	-39.0383	-50.0782	-49.6743	-93.7188	-59.618	-51.8477	-106.22	-40.4732	-35.9669	-41.8745	-6.73113	-10.2662	-26.6979	-38.9164	-4.14558	23.9311	-47.5302	-1.36001	-4.9528	-45.0841	8.9558	3.77074	15.7113	-1.7276	3.48878	-53.3814	-22.4551	-26.7945
Beta neutralization	4860	13.1893	16.295	-2.43099	24.7667	15.8723	34.5432	-14.2272	21.6815	15.9692	17.1617	6.81411	13.3535	22.0085	37.3567	20.6415	7.31348	21.9473	19.7657	32.054	0.208904	9.5028	7.06559	28.4499	11.5028	21.7774	26.6064	30.9635	-4.46895	0.246161	17.8064	14.0312	7.01336	-2.50897	34.5743	17.5543
	1620	26.292	2.82478	30.7392	33.7346	34.5248	41.5264	5.73704	34.6448	30.6827	29.7211	11.6032	12.9688	43.1652	23.5856	39.2562	22.3294	41.4378	24.718	35.6687	18.6992	-19.8087	-29.3301	20.584	-3.03322	8.49625	49.8715	-17.3306	9.00279	6.93504	38.1555	54.7754	56.8118	-21.7174	36.759	23.0597
	540	38.9904	29.9674	24.1052	45.3488	43.9889	42.5004	-40.8077	12.0264	34.4909	34.0678	23.7972	21.1815	34.7602	3.14054	57.8072	35.8327	72.3136	37.632	37.3566	41.674	17.2694	55.8423	3.97845	11.0845	-19.0594	31.1713	-39.7708	34.6617	27.6596	40.6457	24.37	30.0876	18.9409	47.3137	26.8932
	180	31.5478	18.4083	33.7346	1.85081	43.3641	34.7821	-44.3467	14.4113	21.7392	25.8552	10.0838	33.9716	64.8028	39.607	58.0779	21.4536	93.8216	48.9378	70.7643	52.4302	-7.07023	11.2901	40.1791	20.5486	2.01256	78.9459	-30.4504	42.0712	6.35544	53.8511	55.167	40.1444	33.6947	68.2812	32.0682
	60	74.1269	29.7468	70.6353	-26.4128	91.5757	38.3472	18.4503	52.3972	83.1226	72.323	52.0126	55.1091	90.8428	39.6263	94.777	-11.126	97.293	89.1926	87.5892	71.135	-3.78812	18.9267	32.1526	31.6336	29.8558	99.8598	29.509	91.3088	12.3707	80.9982	97.2192	88.3106	23.2252	90.5595	55.6737
	20	99.5489	80.7058	99.9646	-7.15384	99.9403	92.8768	92.4238	97.211	96.7513	97.7015	94.1183	97.6784	100	97.6919	99.9197	72.1385	98.457	99.9799	99.832	99.8821	79.8602	96.0108	66.956	80.5202	92.6823	100	95.8681	99.943	28.4272	98.595	100	100	30.6589	100	87.6304
Fig. 1d	14580	-14.8333	-84.0842	-10.2359	-59.0002	-53.5171	-83.1344	-23.41	4.57566	-18.2087	29.9825	17.9384	-32.2892	-4.94825	0.702392	0.144159	14.465	17.3635	7.12207	0.831215	16.6522	-3.54425	-13.025	-5.49367	7.26726	-1.45185	20.723	13.9036	-4.56833	3.77384	5.80179	13.0103	13.0375	9.59646	-9.4313	-8.28731
Gamma neutralization	4860	7.27171	19.4467	49.064	31.4922	0.018503	19.015	50.9352	56.1513	56.6788	44.7519	48.0047	49.0011	41.5871	23.9871	22.1836	24.0516	2.88165	33.4986	24.1374	27.1985	28.034	41.6799	27.9129	16.1826	39.1719	25.6621	26.3242	38.5991	15.0689	10.3037	15.5265	32.4325	40.2803	24.2175	30.5792
	1620	50.4024	35.9392	51.7408	50.1002	52.3884	49.9275	43.9314	58.4664	64.7375	57.6752	48.4443	54.9791	25.8506	16.2256	30.2995	20.4552	14.626	31.4804	32.6076	43.0845	41.5104	37.7205	44.937	15.7481	23.8924	47.8814	39.473	49.669	31.4884	23.1702	26.9241	54.7653	30.8004	33.507	40.3097
	540	52.5611	57.7636	65.8371	69.6277	60.2417	57.6686	37.6603	43.99	72.7376	50.437	50.4956	61.1917	54.7154	31.7917	41.6144	50.7179	49.4834	37.1486	45.6079	42.4064	43.811	40.9776	30.9157	30.6911	39.9849	68.5647	46.4248	67.1876	30.1775	46.1831	34.2686	32.0517	12.6431	35.5743	44.9416
	180	74.7309	68.7297	82.3381	75.1238	85.0494	73.9537	26.6125	52.6641	80.1926	49.7044	58.6715	54.774	82.7128	56.4291	58.7157	41.7433	76.0102	52.3497	49.0432	57.5053	58.8978	63.5958	49.5139	25.2942	56.1756	92.998	63.8375	94.2334	14.9497	48.8081	87.5831	72.773	14.8464	53.446	60.4119
	60	93.7101	90.8218	96.4681	80.1665	98.6285	90.6491	77.1948	72.424	97.6522	88.4213	81.3062	94.9444	97.447	86.0154	89.7169	61.1418	93.9273	96.9675	93.6986	91.4277	83.7438	89.023	71.2966	30.593	79.4452	99.8229	95.3311	100.031	45.0212	93.6858	100.089	98.8194	61.8242	94.4325	85.7614
	20	100.054	97.4153	99.6115	75.6677	100.131	100.101	91.5393	99.6416	100.093	85.0864	99.8283	100.112	100.13	99.3953	100.039	96.5735	100.122	100.135	100.104	99.9911	99.1995	97.3426	97.0217	89.7876	99.2683	100.046	99.7456	100.096	74.4837	100.08	100.126	100.073	74.7859	100.122	96.4103
Fig. 1e	14580	-25.3729	-19.7417	-20.3048	-8.22569	-22.7825	-12.1394	0	0	0	0	0	0	0	-51.0897	-47.261	-22.5389	-15.8055	-27.0608	-22.2418	-35.8631	-26.0671	-5.00565	-30.2115	-12.4637	-30.7915	-16.4683	-11.3094	-7.11904	-58.6543	-61.6914	-32.8069	-28.8561	-32.5745	-60.5626	-30.5559
Delta neutralization	4860	-1.72156	-26.5837	-19.4319	-31.9615	-17.095	2.72715	14.9568	24.4603	-0.825903	8.40611	26.0216	-3.64302	8.0667	-8.64305	4.13056	-5.54042	16.013	16.7402	-28.5461	6.78723	-3.38554	3.96146	-7.90678	12.8337	21.6353	14.5864	4.3066	6.08814	5.6456	15.3007	-0.03794	13.0697	17.1865	0.7589	5.83413
	1620	-3.60804	16.5801	11.8498	-38.2967	0.812513	-2.22838	-19.4936	-3.9485	32.131	6.98058	-4.26075	-0.38467	7.1842	-15.4424	11.4911	33.2425	38.7546	28.3905	12.0852	41.6007	39.943	37.72	16.5456	-11.7076	13.3176	44.4843	15.0404	41.8293	16.6403	-46.2864	8.229	16.6952	11.5159	15.6991	9.84584
	540	-4.50904	14.0179	8.07686	1.82614	21.6482	-1.66525	-23.9738	-15.8958	17.0272	-12.0265	22.7632	5.52111	21.9487	21.3601	34.3647	21.9542	64.995	36.5102	42.3524	58.593	-3.38554	13.1546	-10.3558	20.7712	24.1559	69.9694	36.417	22.5971	21.9844	38.4415	8.89301	17.492	22.5053	45.6461	19.5051
	180	36.8809	27.1669	23.8444	10.3012	53.7465	4.89519	2.83975	-4.62732	48.3549	35.1857	33.7941	21.6771	59.1143	43.9697	64.698	26.6082	85.3206	49.4818	44.1677	50.7562	44.0121	26.1532	15.7544	3.23553	21.4913	89.9776	24.9118	50.8496	22.0185	46.4429	37.5451	57.9635	43.156	51.0246	36.8445
	60	73.2336	51.6911	54.4223	7.71083	85.5379	64.8965	41.4988	27.8544	92.1357	61.1168	51.1381	74.9513	85.1642	85.2645	83.1718	65.7872	98.0764	98.958	86.3174	92.4194	72.8311	79.0215	53.2806	52.0977	59.1191	99.9398	91.043	99.919	24.8097	80.7557	99.0007	95.5764	37.4455	88.4416	71.0185
	20	98.85	96.8793	99.9937	37.6974	96.8511	95.6207	99.2848	92.5498	100.055	99.9955	94.0772	99.6832	100.084	99.6082	99.5821	91.9813	84.7232	100.112	100.128	99.8169	99.7771	95.3281	94.5331	71.819	99.9512	99.9499	100.057	100.065	51.156	98.8171	100.118	100.038	63.342	100.069	93.0174
Fig. 1f	14580	-2.21692	-20.4655	-5.21643	2.99181	-3.7975	3.92579	-6.0027	10.6467	-5.36572	8.34039	9.81204	-12.4165	-6.04663	-11.45	9.00609	16.7313	10.4809	4.2539	4.72209	20.5677	16.2554	13.8014	5.15299	-26.4931	6.76001	-9.4947	-16.0357	-11.4212	-27.2809	-18.9414	-20.7836	-27.3482	-35.288	-41.9305	-4.8396
Omicron neutralization	4860	6.31463	16.3729	10.4636	11.9365	9.06268	6.15298	8.66987	9.02131	21.4754	19.6304	9.43864	5.48495	8.80166	7.59359	24.0352	30.2388	13.8051	26.1655	20.4535	26.3572	19.9959	21.8781	10.8471	8.99147	25.5524	7.68665	-4.56655	-12.1828	-5.35057	-4.25532	-18.8376	-9.7561	-24.6757	-11.8319	8.67557
	1620	7.24861	13.7146	11.5593	3.35104	1.14182	18.9952	8.03289	22.5956	29.0533	24.0453	18.005	24.6823	30.7227	7.63752	42.1544	35.3655	21.6942	19.3532	19.1191	30.4312	21.5445	22.0449	14.945	8.53205	14.242	10.3523	9.00829	-3.96173	-4.79055	14.4525	3.29528	10.9237	-16.8396	-11.3129	14.157
	540	2.45298	9.52967	18.7797	15.3491	14.6486	18.4923	7.33001	18.7078	22.376	14.7102	15.8963	27.1643	40.0358	24.1332	52.4781	24.995	35.2953	38.479	20.6408	28.2155	35.6012	22.9026	25.2612	-1.11573	21.9427	13.578	6.365	5.44657	-9.04669	14.2968	14.3747	22.8853	7.08355	16.3726	18.9899
	180	9.15249	4.51851	16.319	1.14182	18.4025	24.5991	-40.9928	4.10116	6.05604	0.894286	17.5876	25.3193	56.4216	7.48376	64.0263	28.1787	38.479	43.3015	42.8333	32.7661	41.9148	26.6907	25.428	8.11639	17.611	40.9741	26.6824	19.9622	16.1765	23.1448	31.889	40.2958	12.9216	47.1458	23.0838
	60	5.3088	15.8161	8.61366	13.7865	14.4331	35.6093	-52.8978	3.2665	18.7957	24.9019	15.6428	49.261	88.6024	25.517	69.3343	32.3222	62.5677	44.4719	62.0293	49.7056	21.9972	45.4171	36.8401	28.5058	15.839	85.2111	42.5422	61.3812	17.6998	47.8205	50.4151	73.7156	26.3622	66.0612	35.9291
	20	50.7146	33.418	42.686	-24.5247	49.8165	62.551	-28.2312	20.2015	39.267	11.723	13.7657	70.1716	99.7175	61.0782	87.5975	43.7696	90.6174	78.8328	93.176	79.1699	51.4925	80.9377	60.3077	57.1429	69.7003	99.6687	87.9014	98.287	-0.75842	91.8812	84.2242	98.6329	21.1728	92.4546	57.8989
Fig. 1g	60	2.3825	1.5774	2.3313	1.4128	3.1059	2.0094	2.1407	1.5341	2.3995	1.7583	1.7708	2.3585	2.3708	2.1333	3.0059	1.7261	2.7709	2.7029	2.5699	2.1366	2.3469	2.4222	2.0024	1.9427	2.868	2.8145	2.1531	2.0103	0.9314	2.1229	2.1034	1.9035	1.2637	2.1076
spike binding by ELISA	180	1.2767	0.9476	1.1952	0.6485	2.5646	1.125	1.1416	0.6989	1.2846	0.7605	0.8064	1.4183	1.3614	1.0896	2.553	0.7925	1.5611	1.8589	1.4806	1.253	1.1253	1.3171	0.9663	0.8752	2.1484	1.8903	1.1925	1.1261	0.4115	1.1067	1.1343	1.1054	0.5352	1.0537
	540	0.7031	0.4655	0.7145	0.3136	1.7622	0.5662	0.5666	0.3805	0.7325	0.4139	0.3915	0.7296	0.7341	0.5349	1.9284	0.3856	0.8303	1.0983	0.7956	0.7385	0.6861	0.7572	0.5438	0.4346	1.3187	1.1711	0.5993	0.6381	0.2219	0.5788	0.6322	0.6385	0.2627	0.5025
	1620	0.3375	0.228	0.3056	0.1748	0.9365	0.2655	0.2471	0.1627	0.3779	0.2285	0.1863	0.3484	0.3558	0.2744	1.1617	0.1896	0.3928	0.5618	0.3994	0.358	0.3113	0.3549	0.3737	0.2134	0.7883	0.608	0.3008	0.3378	0.1234	0.2902	0.3369	0.3701	0.1608	0.2337
	4860	0.1606	0.1138	0.1566	0.0894	0.4405	0.1201	0.1909	0.0941	0.24	0.1501	0.116	0.2075	0.1785	0.1436	0.6347	0.0955	0.1949	0.3136	0.182	0.1627	0.1502	0.1665	0.1306	0.1092	0.3692	0.3309	0.1594	0.2331	0.131	0.179	0.189	0.1906	0.1066	0.1874
	14580	0.1055	0.0738	0.0839	0.0705	0.2041	0.1056	0.1103	0.0524	0.158	0.0868	0.0875	0.1049	0.1144	0.1467	0.3083	0.0657	0.0937	0.1296	0.0958	0.1048	0.0973	0.0843	0.0961	0.1023	0.1953	0.1531	0.1143	0.1142	0.0673	0.0993	0.1092	0.1129	0.0617	0.1335
	43740	0.0638	0.0588	0.0584	0.0618	0.1042	0.0547	0.0464	0.0454	0.0819	0.0584	0.0994	0.0735	0.0644	0.0814	0.1271	0.0508	0.0658	0.0835	0.0644	0.0601	0.0508	0.0532	0.1083	0.1011	0.096	0.1032	0.1076	0.0936	0.0488	0.0815	0.0875	0.0713	0.0932	0.1182
	131220	0.084	0.0775	0.0652	0.0574	0.0958	0.0652	0.0488	0.0396	0.0438	0.0523	0.0809	0.0943	0.0726	0.0843	0.0779	0.0485	0.056	0.0683	0.0586	0.0502	0.046	0.0443	0.0741	0.0663	0.0629	0.0756	0.076	0.0653	0.0522	0.0744	0.0812	0.0776	0.0816	0.0666
Fig. 1h
Potency index	D614G	1.30269	2.64147	1.47978	0.165861	0.156075	0.297494	0.0524551	0.123997	0.427334	1.30963	0.224488	0.271138	0.686813	0.558142	0.126228	0.186117	0.537478	0.581725	0.295605	2.41636	0.0426985	1.17199	1.16369	0.0243813	0.0531581	0.513203	0.0804739	0.85998	0.393126	0.867416	0.814704	0.316932	2.69058	4.13137
	Alpha	0.0862234	2.07475	0.171914	0.0589556	0.431343	0.0946387	0.0105125	0.120513	0.347263	8.4633	0.470656	0.284262	6.12637	0.314343	0.0400939	0.020971	0.58685	0.160102	0.0699023	0.659198	0.520922	1.89644	0.124682	1.68231	0.0458619	0.234596	0.203072	0.530041	0.0406752	0.819476	2.37755	1.22842	0.188017	0.368261
	Beta	0.134289	0.0564175	0.0789218	0.0155885	0.0300408	0.011655	0.00536625	0.0137147	0.0679795	0.0457352	0.0460299	0.164692	6.49519	0.0233973	0.459098	0.020971	3.03945	0.100851	0.364063	0.692053	0.0426985	0.0336247	0.0318471	0.0564915	0.00311139	0.0720245	0.00877578	0.0729633	0.0406752	0.100974	0.0818182	0.0444887	0.0498256	0.675775
	Gamma	2.01434	60.2567	4.5779	0.829306	0.640761	15.1929	0.0148672	0.0251677	39.0414	0.233936	0.218918	3.2741	0.391552	0.19022	0.020812	0.0449303	0.278542	0.0745176	0.174219	0.147594	0.663962	0.598352	0.158599	0.0243813	0.0235688	0.175545	0.103817	1.16293	0.0406752	0.149588	0.161947	0.0961538	0.0525909	0.106411
	Delta	0.11093	0.207419	0.0289919	0.0155885	0.0375829	0.0205012	0.00536625	0.0131492	0.0488775	0.0963869	0.110012	0.0360279	0.118407	0.357861	0.069182	0.0998742	1.33234	0.178831	0.494434	3.49342	0.230359	0.106624	0.0642357	0.0529928	0.00617299	0.415423	0.046731	0.0881365	0.0406752	0.288015	0.0770989	0.111351	0.0498256	1.0557
	Omicron	0.0217297	0.0564175	0.0107817	0.0155885	0.00255232	0.0182284	0.00536625	0.0131492	0.00787712	0.0457352	0.0460299	0.0711963	0.215041	0.0233973	0.0988438	0.020971	0.0687388	0.0375199	0.0578027	0.0200944	2.45303	0.0336247	0.0697611	0.0332805	0.00311139	0.0212208	0.0175823	0.0272709	0.0406752	0.0299775	0.0795827	0.0977017	0.0498256	0.168839

## Sheet: Fig. 2
Fig 2a
RBD binding	concentration (ug/ml)	ZCB3		ZCB11		ZCD3		ZB8			concentration (ug/ml)	ZCC10
	2	3.4393	3.8197	3.7452	3.7763	2.0925	2.7322		3.567		20	3.4052	2.8703
	0.666667	3.5698	3.6641	3.625	3.669	1.7927	2.3205	3.7622	3.6086		6.66667	3.5178	3.4529
	0.222222	3.2391	3.4336	3.4728	3.5507	1.5414	1.6113	3.6549	3.5458		2.22222	3.5893	3.4989
	0.074074	2.7081	2.702	2.9927	2.9719	0.6544	0.869	3.5495	3.2413		0.740741	3.4278	3.4667
	0.024691	1.8149	1.8239	2.111	2.1075	0.3562	0.3405	2.6795	2.1814		0.246914	3.0834	3.1049
	0.00823	0.9189	0.8825	1.1401	1.0944	0.1384	0.1234	1.5948	1.058		0.082305	2.2856	2.7509
	0.002743	0.4113	0.3566	0.5147	0.4844	0.0684	0.0753	0.8865	0.4521		0.027435	1.0225	1.5807
	0.000914	0.1514	0.1393	0.2285	0.2074	0.0497	0.0493	0.3893	0.2121		0.009145	0.3354	0.5894
	concentration (ug/ml)	ZCB3		ZCB11		ZCD3		ZB8			concentration (ug/ml)	ZCC10
Fig 2b	2	2.9991	3.0046	2.8556	2.9547	1.8717	1.9771	3.2426	3.2672		20	2.3309	2.322
spike binding	0.666667	2.7062	2.6647	2.6057	2.7067	1.0639	1.148	3.2279	3.1033		6.66667	2.2001	2.1594
	0.222222	2.1601	2.1519	2.4604	2.5135	0.5311	0.5504	3.0875	2.8981		2.22222	1.954	1.9875
	0.074074	1.4981	1.5445	2.1644	2.2456	0.2348	0.2468	2.8335	2.7785		0.740741	1.7006	1.7352
	0.024691	0.8524	0.9046	1.5181	1.6201	0.117	0.1239	2.305	2.2099		0.246914	1.1878	1.1892
	0.00823	0.4158	0.422	0.8788	0.9446	0.0681	0.0732	1.4406	1.4189		0.082305	0.6655	0.6787
	0.002743	0.1871	0.1921	0.4438	0.4777	0.0549	0.0549	0.7771	0.7981		0.027435	0.3225	0.3375
	0.000914	0.1205	0.118	0.213	0.2274	0.0608	0.0581	0.3893	0.3891		0.009145	0.1654	0.1709
Fig. 2c	Ab concentration (ug/ml)	ZCB11			ZCC10			ZCD3			ZCB3			ZB8
D614G	2	99.88	99.9793	99.9716	89.7111	92.0454	90.6894	77.2514	76.2998	75.6159	99.8737	99.9852	99.9914	99.8727	99.9784	99.9853
	0.666667	99.8521	99.9851	99.9467	62.1005	73.5046	72.0177	64.1078	73.4154	64.0483	99.35	98.8822	98.4192	99.8341	99.9779	99.9855
	0.222222	99.6009	99.962	98.9724	55.4692	44.4518	30.0889	33.3451	31.8434	35.1591	93.8966	90.5226	89.0686	99.0642	99.9705	99.9609
	0.074074	89.5877	95.2198	92.4766	48.6447	45.7899	15.622	31.9177	57.2088	40.7347	66.3306	63.9729	74.3506	97.0743	99.4997	97.8387
	0.024691	78.0097	73.5343	78.4855	39.01	17.1089	30.8324	29.4496	26.4759	31.1446	34.0724	57.9356	52.6843	67.7953	72.2786	69.4386
	0.00823	58.8444	60.4799	46.5928	7.99454	28.498	27.6951	24.6174	22.848	39.4114	28.0887	22.6766	29.9284	55.0242	33.7866	39.3594
	0.002743	44.2139	28.8995	32.5868	27.6208	18.2537	16.2762	25.0783	10.8047	20.1271	14.0315	28.9103	29.4998	15.1568	7.92279	18.0504
	0.000914	-5.74384	17.5549	-0.83727	-0.28715	28.7062	7.66743	12.8714	13.7783	12.3212	13.9958	9.42318	9.13739	-16.8514	16.425	19.0149
Fig. 2d	Ab concentration (ug/ml)	ZCB11		ZCD3		ZCB3		ZB8			concentration (ug/ml)	ZCC10
Alpha	2	99.9856	99.9562	79.657	81.8277	99.9463	99.9747	99.8377	99.539		20	99.8618	99.8197
	0.666667	99.9751	99.9273	58.2191	62.7493	97.9975	99.6427	99.352	99.6972		6.66667	98.7552	96.8632
	0.222222	99.9292	98.7816	54.1183		96.283	93.5396	99.8421	99.2367		2.22222	97.78	97.1831
	0.074074	90.5359	90.42	36.663	28.354	68.9112	68.353	97.81	98.2087		0.740741	94.0807	93.6212
	0.024691	79.9576		48.1281	46.6037	62.234	55.8788	68.1168	62.1696		0.246914	82.2098	89.0588
	0.00823	53.195	45.4014	35.7612	42.6102	35.6754	50.8977	43.877	52.1859		0.082305	57.9614	64.4239
	0.002743	44.199	45.6805	35.7827	21.7412	20.7965	21.7842	31.4672	30.4581		0.027435	35.933	28.6117
	0.000914	0.434006	19.5983	20.1089	24.8234	12.6202	12.5181	11.9905	22.4747		0.009145	28.1253	2.35725
Fig. 2e	Ab concentration (ug/ml)	ZCB11			Ab concentration (ug/ml)	ZCD3		ZCB3		ZB8		ZCC10
Beta	2.22222	99.9505	99.8588		20	29.183	33.0438	99.8878	99.9633	15.6705	18.0972	66.227	55.9282
	0.666666	99.9687	99.9019		6.66667	30.617	18.9245	99.8526	93.1169	33.2644	28.8521	55.5077	41.7142
	0.222222	99.926	99.8637		2.22222	18.5936	36.1875	99.8546	94.4681	37.787	22.7853	48.5689	53.5732
	0.074074	96.928	95.3279		0.740741	17.5457	11.4788	87.2485	95.7868	44.2399	30.7825	31.5794	27.1638
	0.024691	87.3378	84.0071		0.246914	30.2309	21.3513	74.0614	83.3713	31.7201	46.3192	39.6115	11.0994
	0.00823	50.8398	77.695		0.082305	21.9028	32.8232	64.051	69.6215	29.2382	35.636	26.9114	27.2058
	0.002743	22.3276	58.7121		0.027435	23.6125	51.4981	52.2041	39.221	-0.43433	18.4833	25.9442	39.7377
	0.000914	32.7569	32.5466		0.009145	11.8649	25.4326	34.0917		8.39021	3.81248	-4.88081	-9.59077
Fig. 2f	Ab concentration (ug/ml)	ZCB11			Ab concentration (ug/ml)	ZCD3		ZCB3		ZB8		ZCC10
Gamma	2	99.9746	99.9897		20	99.7523	99.9027	99.9408	99.9894	52.4749	54.857	95.4365	94.0328
	0.666666	99.9816	99.6029		6.66667	99.9611	99.5716	99.9306	99.67	79.8796	68.4019	96.7063	90.4753
	0.222222	99.5537	99.2793		2.22222	91.4813	93.3969	99.8608	99.8431	30.8976	47.2184	77.9699	66.4135
	0.074074	89.0696	86.7406		0.740741	85.2778	86.6441	99.5037	98.0793	33.9688	19.6364	52.8292	12.9231
	0.024691	60.2513	40.7019		0.246914	53.9711	50.8211	89.7055	88.1286	33.4569	22.7864	25.4639	16.6243
	0.00823	33.2994	28.6729		0.082305	36.8628	39.2647	64.6613	63.4604	22.0186	5.79627	-0.46429	4.26066
	0.002743	36.095	28.0232		0.027435	30.7204	38.2606	53.3805	53.2033	5.93408	23.2195	29.3029	11.6631
	0.000914	29.2828	11.273		0.009145	10.8524	37.6042	14.4424	7.60796	-3.55238	1.29929	45.6703	-20.6759
Fig. 2g	Ab concentration (ug/ml)	ZCB11			Ab concentration (ug/ml)	ZCD3		ZCB3		ZB8		ZCC10
Delta	2	99.9604	99.9781		20	99.989	97.6595	99.863	99.9686	-4.32254	-20.6089	98.5668	99.9791
	0.666666	99.9821	99.9485		6.66667	99.9768	99.9538	99.812	99.5058	24.8728	-20.3462	97.015	96.3865
	0.222222	92.9241	91.9308		2.22222	98.9057	96.4129	99.8735	99.511	15.9791	3.18268	80.972	70.4032
	0.074074	81.5571	83.7026		0.740741	78.6214	79.6196	98.6104	98.8539	23.1841	28.8505	79.3393	72.4982
	0.024691	73.8419	45.6176		0.246914	64.8268	67.7688	97.7792	88.3857	-0.56993	29.0006	30.1149	40.9437
	0.00823	58.7536	35.858		0.082305	52.2293	38.157	70.831	47.8012	33.879	16.8422	10.7112	13.8176
	0.002743	41.4711	23.7867		0.027435	14.1778	12.4892	32.4906	40.1084	-4.88543	-5.89863	3.41499	16.0455
	0.000914				0.009145	22.7157	6.38978	11.0543	30.5431	-8.01917	6.80511	-2.63975	4.03727
Fig. 2h	concentration (ug/ml)	ZCB11		ZCD3		ZCB3		ZB8		ZCC10
Omicron	2	99.7102	97.8428	-7.59426	9.28306	97.2087	90.308	-58.1519	-15.1354	9.594	7.42768
	0.666667	95.4689	99.7379	-20.9772	19.0547	27.7217	45.6506	-33.7228	8.77323	24.7125	23.2327
	0.222222	95.5454	93.3192	-16.0913	35.8789	16.6224	25.7674	19.3309	-9.29368	22.7445	18.4271
	0.074074	93.3871	97.5688	-9.08125	-23.7387	9.04939	51.556	-13.3298	-48.8051	19.4645	29.3808
	0.024691	71.0356	76.2082	28.1678	-10.5682	21.2108	1.08338	-25.7568	-25.3319	21.1884	27.5043
	0.00823	23.5098	44.6663	35.4596	-8.01823	13.4952	-2.9264	-4.26042	0.94415	18.9458	18.717
	0.002743	-20.964	-18.728	-9.85955	7.78336	-8.751	-11.419	13.4764	-15.1393	2.92721	3.43065
Fig. 2i	concentration (ug/ml)	ZCB11		ZCD3		ZCB3		ZB8
D614G	10	100.941	96.5893	88.9582	89.5779	95.6808	99.4008	97.7437	96.4183
	3.33333	100.692	101.636	65.5812	65.093	103.647	101.101	101.184	97.7386
	1.11111	97.8502	102.905	33.3866	26.7349	97.2064	99.6029	98.7806	100.998
	0.37037	98.8969	98.4806	17.624	14.5279	76.1215	83.467	101.654	103.271
	0.123457	87.3835	82.8014	7.49446	3.46975	32.4511	40.0539	102.432	101.208
	0.041152	42.6271	40.7245	4.9487	-2.71585	7.87223	2.06849	82.3257	82.7319
	0.013717	14.8347	16.5213	7.23134	9.24707	5.15293	11.9356	40.2211	41.7279
	0.004572	2.79812	3.98224	3.08904	4.16481	0.921196	-4.60776	-4.15847	17.5336
Fig. 2j	concentration (ug/ml)	ZCB11		ZCD3		ZCB3		ZB8
Alpha	10	100.141	92.3838	-2.6021	-14.8042	96.9077	99.1981	99.1042	103.003
	3.33333	102.291	99.7338	5.72828	-6.10067	97.6977	93.5754	98.9173	102.737
	1.11111	100.413	95.3383	24.3984	-8.89768	78.6821	81.6801	99.9309	101.813
	0.37037	90.2244	93.3251	22.7723	9.86882	53.5196	54.1544	102.466	102.74
	0.123457	59.5035	62.4476	15.0352	7.09237	4.9684	11.4558	92.2107	98.3412
	0.041152	15.2581	12.1853	13.9864	-11.3907	-6.96859	6.6983	13.591	30.4512
	0.013717	4.96273	4.56449	7.92336	11.6294	-8.89672	-4.22308	4.53179	6.94769
	0.004572	-15.0193	-14.0311	1.96463	-8.62859	-25.7673	-3.05907	-9.65584	2.75716
Fig. 2k	concentration (ug/ml)	ZCB11		ZCD3		ZCB3		ZB8
Beta	10	99.366	97.4497	4.20593	5.82544	95.0239	93.6883	5.28648	-6.27616
	3.33333	101.046	101.43	4.97677	9.00584	85.6354	87.7964	-5.27153	-10.5081
	1.11111	101.636	101.164	7.67846	16.8585	38.6123	35.9761	-2.70025	-1.12781
	0.37037	102.549	103.293	0.91442	2.92485	3.84532	10.3639	-3.01858	-1.87275
	0.123457	101.064	94.9952	11.7004	4.21213	0.634828	13.4302	2.31791	11.1672
	0.041152	50.1209	48.6464	1.85437	2.38649	8.35617	12.5221	3.05477	-6.34298
	0.013717	12.5768	14.1536	6.53915	-0.64789	1.30234	5.51501	10.0897	1.38307
	0.004572	-6.58004	-0.32733	-3.71435	0.183083	3.17445	-3.47779	3.44032	-4.01271
Fig. 2l	concentration (ug/ml)	ZCB11		ZCD3		ZCB3		ZB8
Gamma	10	100	100	-6.31119	-14.7468	100	100	1.82884	7.57174
	3.33333	100	100	0.602612	2.3901	100	100	0.603936	-0.19531
	1.11111	103.995	96.6522	7.78874	-14.51	80.531	82.4753	-1.56113	3.44979
	0.37037	102.664	103.167	7.86735	-2.50981	27.3135	29.0616	-3.68191	-4.57665
	0.123457	89.3387	92.5021	-3.09982	3.69508	9.49202	1.3558	-2.95331	-2.75256
	0.041152	22.3295	21.1332	-4.26173	-3.14758	-8.18501	-8.27499	-12.7465	3.86407
	0.013717	-2.25218	-4.91764	0.340299	-4.02138	-6.16591	1.79165	-1.99243	-1.06587
	0.004572	-8.24399	-14.313	-6.58965	-30.7922	-10.7669	-2.23353	-8.72767	1.50001
Fig. 2m	concentration (ug/ml)	ZCB11		ZCD3		ZCB3		ZB8
Delta	10	97.3062	98.6016	98.9751	99.65	92.4442	97.8829	97.8828	91.9259
	3.33333	100.356	101.422	99.1177	99.813	99.4153	100.13	83.0743	79.8695
	1.11111	101.969	100.682	85.4868	91.9883	95.813	98.3913	58.2404	64.8953
	0.37037	102.007	100.086	41.0194	51.8413	99.902	100.893	28.3208	30.8291
	0.123457	103.901	99.2734	25.0374	12.9228	87.5273	93.9384	19.2331	31.4367
	0.041152	93.21	87.7733	-5.68571	-0.88893	48.9509	61.4369	5.03948	-9.82951
	0.013717	58.7745	66.8471	0.609621	-4.65007	12.2234	14.2337	8.05576	-0.94304
	0.004572	23.825	26.9815	6.99018	11.4671	14.2988	12.7012	16.9286	10.9088
Fig. 2n	concentration (ug/ml)	ZCB11		ZCD3		ZCB3		ZB8			Fig. 2n	concentration (ug/ml)	ZCB11		ZCD3		ZCB3		ZB8		Fig. 2n	concentration (ug/ml)	ZCB11
Omicron BA1	10	101.874	93.0132	-11.9421	-20.773	71.4386	71.477	-5.31157	-8.49327		Omicron BA1.1	10	100.708	101.859	34.9687	10.1642	93.4948	100.219	12.3752	33.5579	Omicron BA2	10	100.972	100.661
	3.33333	97.0135	100.085	-0.64527	-6.09208	31.5545	22.4646	4.68465	-1.54435			3.33333	103.875	95.6185	25.0512	-4.9329	89.44	87.8552	5.40758	8.82171		3.33333	100.409	100.747
	1.11111	92.0762	99.6786	-4.46373	0.620227	5.89106	15.3343	0.084943	11.5319			1.11111	102.667	96.1508	18.6373	-0.19083	68.5264	74.8651	-7.11142	-20.6555		1.11111	100.099	100.091
	0.37037	94.7447	83.6144	1.67389	1.53061	14.3989	10.8111	16.3731	13.8008			0.37037	102.659	102.773	7.88694	12.19	46.5993	60.9168	-0.356565	-26.0277		0.37037	102.233	105.59
	0.123457	85.5156	87.3072	5.0641	10.0886	-2.48802	7.69105	12.7283	2.83236			0.123457	93.2487	104.735	14.7637	-7.07398	24.1693	21.5081	-10.809	-19.8484		0.123457	95.6301	98.7188
	0.041152	46.507	42.6623	-5.68884	-9.01518	7.10352	-13.4557	-4.37996	-8.13045			0.041152	98.7252	89.9644	-16.3629	-45.2578	-16.688	-11.8641	-27.1565	-18.1965		0.041152	66.5638	62.4173
	0.013717	-0.98229	1.22233	-9.96116	-3.80788	-5.50151	6.68509	-11.5824	-11.8598			0.013717	57.1538	61.295	-15.2776	-17.272	-17.8376	-5.85169	-15.9699	-27.9481		0.013717	24.4122	27.0081
	0.004572	-10.3568	-18.4628	-18.0837	-19.0809	-12.1154	-6.13958	-32.1477	-16.7161			0.004572	11.0712	14.6559	13.253	-58.2181	-7.58354	-14.966	-35.5219	-4.09846		0.004572	4.34051	2.05858

## Sheet: Fig. 3a
Fig. 3a		A701V				A570D				P681H				S982A				D1118H
Supplementary Fig. 3	concentration (ug/ml)	b3	zb8	B11		b3	zb8	B11		b3	zb8	B11		b3	zb8	B11		b3	zb8	B11
	2	99.9963	99.9729	99.9929		99.9104	99.9647	99.9892		99.9937	99.9959	99.9827		99.8956	99.9864	99.9939		99.9827	99.9865	99.989
	0.666667	99.9784	99.9833	99.97		99.8992	99.9784	99.9834		99.576	99.9903	99.9903		98.8719	99.9947	99.9819		99.9372	99.9812	99.9668
	0.222222	99.1701	98.6241	99.9819		99.8582	99.9876	99.979		96.7476	99.9733	99.9762		95.7277	99.9729	99.9734		98.8949	99.9618	99.9461
	0.074074	66.1109	95.6197	95.9382		94.7529	99.9787	99.9681		91.8986	99.9654	99.8954		79.4069	99.9423	97.3096		80.7159	99.9393	93.9804
	0.024691	48.0403	53.478	75.4043		60.4251	98.1187	99.7621		67.6733	99.8544	95.8409		52.7607	98.5615	83.4905		46.7918	98.0961	86.2645
	0.00823	7.14818	26.4546	38.3185		24.7312	76.0924	57.3491		12.6047	68.585	65.8008		32.4769	85.5941	63.1036		36.9286	53.6695	65.6336
	0.002743	-3.6568	-7.76413	-16.6621		-12.1201	18.7706	20.6849		-3.4646	13.5164	33.6712		-5.80124	24.9904	19.7829		-3.1388	-5.17802	17.8877
	0.000914
		L18F				D80A				D215G				Del242-244				R246I
		b3	zb8	B11		b3	zb8	B11		b3	zb8	B11		b3	zb8	B11		b3	zb8	B11
	2	99.8989	99.9904	99.9959		99.9796	99.9846	99.9683		99.9052	99.9791	99.9873		99.9908	99.9877	99.9844		99.8807	99.9654	99.9809
	0.666667	99.7182	99.9866	99.9936		96.9912	99.9815	99.9583		97.5341	99.9574	99.9799		99.7745	99.9863	99.9702		99.8274	99.9702	99.9789
	0.222222	97.0737	99.9807	99.9855		96.8034	99.951	99.9481		78.9137	99.9012	99.935		97.2438	99.9725	99.955		99.8493	99.9762	99.9685
	0.074074	81.2861	99.9301	99.9569		78.1992	99.7374	97.8203		51.777	48.3724	86.9241		74.0144	99.7816	98.1259		96.9195	99.9399	99.948
	0.024691	44.025	81.0777	90.1387		25.5914	53.9825	66.2593		22.0601	34.8272	64.1793		36.5326	78.3453	81.8286		40.3369	99.854	95.1843
	0.00823	23.4772	42.733	48.8598		7.84176	19.2229	33.7266		14.2783	33.0033	37.3076		0.918282	35.368	47.7771		15.8495	58.4566	71.709
	0.002743	-2.8705	-1.73861	16.4335		-5.7345	-5.4184	-2.0153		-3.86	-3.4643	-1.8004						-5.17563	19.0609	18.509
		K417N				N501Y				E484K				G142D				R190S
		b3	zb8	B11		b3	zb8	B11		b3	zb8	B11		b3	zb8	B11		b3	zb8	B11
	2	99.5475	99.9787	99.9876		99.8629	99.9791	99.9514		99.2515	-1.42149	99.8888		99.618	99.9895	99.9927		99.9413	99.9949	99.9881
	0.666667	99.9863	99.9904	99.9474		99.5707	99.9754	99.9232		90.4979	-5.17671	99.7182		99.8283	99.9844	99.9916		99.978	99.9911	99.9801
	0.222222	99.2712	99.9548	99.9059		94.6859	99.9388	99.8734		78.1639	30.8813	96.0842		98.8526	99.9786	99.9812		98.3224	99.9858	99.9692
	0.074074	89.952	71.1726	95.4091		62.466	97.6869	96.8751		62.0675	28.6445	78.1236		83.8137	99.9508	99.8999		84.5384	99.9334	99.3975
	0.024691	49.4584	18.3973	59.9601		16.081	42.0406	74.7213		28.5103	4.30753	46.4051		57.4235	96.3832	88.4131		54.144	90.0614	85.7902
	0.00823	14.59	-5.04918	15.3515		30.2741	23.099	34.1322		34.1024	29.8971	32.8497		29.2401	57.0214	58.509		20.2486	53.7725	46.6133
	0.002743	-1.5497	-3.3335	-1.4534		-2.42412	-3.0727	-1.7121		7.5286	-2.13459	9.9444		-1.72891	0.373327	3.62989		-9.48842	1.87196	5.33009
		T95I				P681R				P26S				R158G				T19R
		b3	zb8	B11		b3	zb8	B11		b3	zb8	B11		b3	zb8	B11		b3	zb8	B11
	2	99.9022	99.9891	99.9873		99.9668	99.995	99.9557		99.9042	99.9869	99.9897		99.9937	99.9893	99.9766		99.5173	99.9899	99.9746
	0.666667	99.7487	99.9945	99.962		98.7047	99.9873	99.944		99.6568	99.9876	99.9612		98.8978	99.9925	99.9421		99.0751	99.9757	99.946
	0.222222	97.379	99.9721	99.9344		96.6368	99.9754	99.9137		97.4541	99.9642	99.9407		96.5264	99.9789	99.9195		96.1171	99.9737	99.7179
	0.074074	86.7563	99.7481	98.5553		81.5357	98.8129	97.649		77.9422	99.9538	98.0376		86.6843	99.9604	98.585		83.5006	99.8348	98.4948
	0.024691	47.2409	97.4561	86.602		57.4007	99.7096	92.2634		66.5857	97.4978	93.3359		58.9442	97.8357	92.8516		50.3972	98.1623	88.125
	0.00823	12.7776	70.5455	59.1955		4.77431	86.0935	62.8594		30.0359	85.9713	64.3238		20.4878	85.4546	66.5896		23.0358	86.2202	60.4664
	0.002743	-17.7564	28.6306	-4.67924		-19.9861	13.1903	-4.51083		14.2647	58.9731	21.9553		0.16383	33.6762	12.5876		-8.39953	46.8628	19.5674
		P655Y				E154K				T478K				K417T				del156-157
		b3	zb8	B11		b3	zb8	B11		b3	zb8	B11		b3	zb8	B11		b3	zb8	B11
	2	99.9721	99.9905	99.9658		99.7948	99.9858	99.9786		99.8125	99.9924	99.9331		99.8813	99.9914	99.9847		99.8772	99.9906	99.9947
	0.666667	99.6604	99.9858	99.9379		99.1235	99.982	99.9395		99.3172	99.9847	99.9674		99.8099	99.9857	99.9713		99.5862	99.986	99.9899
	0.222222	96.6137	99.9725	99.8843		98.0312	99.9751	99.7386		92.0023	99.9624	97.8396		99.6096	99.9846	99.9483		95.6185	99.9747	99.859
	0.074074	85.4382	99.9459	98.4029		77.1135	99.6594	98.1506		65.1179	91.7087	86.6201		97.103	99.9643	99.7987		79.2826	99.7167	97.7729
	0.024691	58.4933	99.328	87.9694		48.9029	91.9562	83.6252		43.1976	54.7182	47.8236		75.3945	95.1306	92.1388		41.3098	84.9314	82.1843
	0.00823	28.6302	82.9119	68.3104		19.0515	47.2111	47.5176		37.9933	36.5254	35.102		45.6199	59.2213	60.7838		23.7298	33.9301	47.7236
	0.002743	-1.30091	30.268	21.4833		-5.59827	-3.31829	-1.61332		16.9982	12.8614	15.1299		-9.63115	7.78689	18.9293		-5.17097	-1.46886	-4.51413
		T20N				T950N				L452R				E484Q				D138Y
		b3	zb8	B11		b3	zb8	B11		b3	zb8	B11		b3	zb8	B11		b3	zb8	B11
	2	99.9973	99.9924	99.9858		99.5329	99.9885	99.9936		99.8047	97.9664	99.9814		99.8013	-8.43308	99.9027		99.9394	99.9219	100.008
	0.666667	99.8407	99.9877	99.9742		99.6016	99.9851	99.9926		99.9468	96.4895	99.9662		98.9699	-1.00033	99.8802		99.7806	99.8678	99.9768
	0.222222	96.5694	99.9778	99.9537		97.0439	99.9834	99.9779		97.1698	78.1673	99.9484		94.0435	3.68844	99.8622		99.7274	104.342	99.8502
	0.074074	84.6354	99.9436	98.1609		84.3335	99.943	99.5757		83.9784	55.7297	99.0559		66.9729	-1.52636	97.527		95.7341	99.9266	99.856
	0.024691	42.5969	96.3065	86.7792		46.5696	88.4451	82.5479		45.498	28.8342	84.0952		47.7361	14.2687	85.5956		55.2932	99.6899	94.1383
	0.00823	27.989	77.9786	54.8488		23.5145	48.3415	56.6194		23.262	22.8905	47.3501		2.28623	10.2127	46.0906		27.4225	97.3543	81.715
	0.002743	-4.99668	12.2594	-1.70447		0.596169	-16.6439	12.2948		-1.75535	-5.95047	-2.43888		-1.4924	-1.39094	11.1398		8.0445	84.0034	40.479
		Del 69-70				Del 144				Q493R				Q498R				S373P
		b3	zb8	B11		b3	zb8	B11		b3	zb8	B11		b3	zb8	B11		b3	zb8	B11
	2	99.9067	99.9982	99.9955		100.002	100.001	99.9976		97.7424	92.3556	99.9818		99.99	99.9929	99.9803		99.679	99.9847	99.9873
	0.666667	99.8812	99.9956	100		99.1138	100.001	99.9796		85.8781	79.3096	99.9416		98.2607	99.984	99.9677		98.5562	99.9664	99.9773
	0.222222	96.3303	99.9794	99.7154		99.623	99.9834	99.9756		62.6606	62.2332	97.1673		92.5798	99.9648	98.0733		84.1478	99.9496	96.499
	0.074074	68.9599	93.3909	98.3567		81.4423	98.5296	97.5429		33.5621	37.8172	77.9903		68.4698	91.2826	85.9938		52.1106	91.648	82.2007
	0.024691	26.7036	36.5015	68.7806		49.3011	62.215	75.3475		16.5136	33.1161	44.9618		43.7248	50.619	54.6161		23.8674	47.6688	44.9145
	0.00823	20.1826	16.0417	8.11868		14.6834	29.5073	41.0335		4.30558	4.86303	17.0896		19.5353	31.1999	26.3641		9.39547	22.6096	21.8773
	0.002743	-2.40026	-2.8739	6.37548		12.4829	14.4719	24.5542		-5.54258	-1.75738	7.13925			4.35288	1.79343		-3.8451	-2.01965	-2.9127
		T547K				A67V				Del143-145				DelG339D				Ins214EPE
		b3	zb8	B11		b3	zb8	B11		b3	zb8	B11		b3	zb8	B11		b3	zb8	B11
	2	99.9882	99.9921	99.9849		99.8766	99.9857	99.9873		99.9891	99.9943	99.9842		99.4455	99.9888	99.9943		99.9869	99.9863	99.9819
	0.666667	97.0426	99.9892	99.9768		96.2965	99.9805	99.9797		97.9586	99.9864	99.9702		99.215	99.9787	99.9788		99.2972	99.9825	99.9784
	0.222222	88.0925	99.9522	98.7261		85.7054	99.9419	98.2173		89.4278	99.7242	97.642		88.9573	99.9476	95.8917		91.1759	99.9448	98.6216
	0.074074	65.8888	94.1048	86.1164		42.5758	94.8331	75.0955		46.317	91.1546	85.623		58.7406	89.9587	85.7864		71.5758	92.3587	86.2603
	0.024691	41.8702	58.6544	44.3467		12.4893	33.1943	40.0023		33.1575	41.7614	51.9582		32.1677	44.2859	57.4704		51.2665	61.9269	57.5694
	0.00823	17.4615	33.0837	29.9203		8.55884	16.5601	21.0871		9.2431	17.5731	27.5873		17.4071	27.3186	25.455		30.8015	27.6	29.0673
	0.002743	-2.28264	-2.7067	8.57323		0	-1.2628	-1.8303		0.24351	5.4789	1.78571		-2.36033	-6.90349	13.9302		3.56672	14.7052	17.0174
		T547K				N856K				E484A				S371L				Q954H
		b3	zb8	B11		b3	zb8	B11		b3	zb8	B11		b3	zb8	B11		b3	zb8	B11
	2	99.9197	99.9923	99.9872		99.7444	99.9914	99.9476		99.8035	12.6545	99.8931		90.2576	99.9589	99.9607		99.6623	99.9003	99.8674
	0.666667	91.7874	99.8924	99.9784		97.9329	99.985	99.6653		97.9678	-2.80471	99.8825		77.9324	99.9416	96.3857		99.5103	99.7873	99.7395
	0.222222	91.941	99.945	99.9641		88.7088	99.8646	97.2883		86.4778	13.2015	99.2852		37.6847	96.6854	83.3366		98.8821	99.5802	99.4539
	0.074074	67.1096	99.8949	95.8987		61.7457	95.3656	84.872		56.8439	0.90307	86.4636		32.1161	81.8331	40.6546		31.9415	36.5174	78.8121
	0.024691	52.3671	88.1728	82.608		39.7558	69.6643	59.296		27.9719	21.5086	55.3446		19.0431	35.6959	29.9682		29.5667	26.6127	35.0693
	0.00823	8.30565	28.0233	44.1777		17.7091	40.2686	37.0783		8.72384	12.5937			21.138	19.2552	19.0696		13.8699	-4.933	23.8325
	0.002743	2.3555	-2.82392	26.6777		-1.25941	8.76501	-1.57477		-4.64847	-2.72367	28.7418		8.46276	2.68202	-9.70149		9.64155	-1.21	-1.132
		Y505H				T716I				D769Y				Del211				G446S
		b3	zb8	B11		b3	zb8	B11		b3	zb8	B11		b3	zb8	B11		b3	zb8	B11
	2	99.996	99.9938	99.9587		99.4531	99.6563	99.8345		99.903	99.984	100.004		99.9946	100.001	99.9864		99.7197	99.996	100
	0.666667	99.6543	99.9838	99.935		99.4476	99.307	99.4261		99.8525	99.9985	99.9956		98.5317	99.9926	99.9736		98.9496	99.9894	99.9986
	0.222222	91.6145	99.401	95.4112		55.0957	99.5022	98.8975		89.0809	99.9645	99.9596		90.2538	99.9714	99.4286		93.5518	99.8159	99.5477
	0.074074	62.7078	57.0933	77.201		46.5033	48.8481	70.5127		46.3052	88.8454	81.9493		51.0464	93.454	88.5185		61.7246	88.4316	88.0273
	0.024691	35.172	34.715	41.9109		26.435	27.6064	29.4104		8.31981	25.3869	50.2118		27.6929	42.354	52.0557		30.4947	54.4341	49.1346
	0.00823	31.0446	23.6891	24.7772		17.9267	14.9367	0		0.70057	6.62972	15.9945		16.5912	6.19496	29.4617		-3.99755	39.9755	25.6854
	0.002743	14.4767	17.5233	9.32642		-0.9371	11.804	3.74854		0.75599	-3.0734	-2.7113		-3.28637	-5.19968	-3.22461		0	0	-1.3751
		L212I				N679K				N764K				N440K				N969K
		b3	zb8	B11		b3	zb8	B11		b3	zb8	B11		b3	zb8	B11		b3	zb8	B11
	2	99.9161	99.9966	99.9891		99.9254	99.9929	99.9966		99.3829	99.9904	99.986		99.9095	99.9808	99.9879		99.6246	99.9948	99.9838
	0.666667	99.5094	99.9915	99.9735		98.8576	99.9892	99.9922		98.6663	99.9873	99.9866		99.7548	99.9831	99.9744		98.8973	99.9875	99.9094
	0.222222	87.4773	99.9565	98.6614		83.3233	99.949	98.8139		91.0037	99.5425	99.0792		94.2399	99.9516	99.9556		94.1483	99.9696	98.505
	0.074074	58.7604	88.4952	85.6745		47.6717	87.866	77.4204		58.3782	69.0388	75.6308		62.1922	98.6885	96.9344		71.4735	96.5306	87.1972
	0.024691	37.8243	45.4986	49.4839		26.6332	35.2931	46.3987		29.6569	42.0329	46.1355		30.6434	39.8888	69.5504		44.0724	58.6382	60.733
	0.00823	8.2174	29.7729	19.0961		18.1742	13.0653	20.5193		8.40658	9.27134	29.9972		-0.90548	16.2192	23.7172		13.5422	25.122	33.0587
	0.002743	0	0	-1.6882		14.1541	-8.09045	0.73702			-0.19847	5.74142		-2.9063	-3.8554	-5.13106			-3.89244	-7.73067
		G496S				S477N
		b3	zb8	B11		b3	zb8	B11
	2	99.8833	99.9853	99.9899		99.8413	99.9889	99.9852
	0.666667	99.029	99.9729	99.9891		98.6226	99.9795	99.9602
	0.222222	88.2328	99.9491	98.0373		85.2013	99.9309	98.1426
	0.074074	51.9185	95.5045	80.5494		54.1421	92.6052	77.8698
	0.024691	16.9801	53.8448	58.468		25.1927	44.1733	38.7933
	0.00823	9.17568	14.8446	18.5542		13.2723	0.236814	14.7793
	0.002743	-4.36376	2.85728	-1.21556		-6.16792	4.15501	-1.04521
	IC50 values (ng/ml)		B3	B11	B8
	for each mutant	WT	40.7	5.2	9.5
		Alpha	16.1	8.9	14.5
		Beta	57.7	6.1	1000
		Gamma	37.8	34.5	1000
		Delta	77.9	31.5	1000
		Omicron	531.6	6	1000
		A701V	8.5	5.1	14.1
		A570D	11.5	8.45	5.35
		P681H	10.4	8	7.4
		S982A	4.9	1.8	3.2
		D1118H	17.5	5.2	7.5
		L18F	5.2	9.4	7.6
		D80A	6.3	5.5	3.7
		D215G	54.5	1.1	31.5
		Del242-244	29.1	8.2	19.3
		R246I	28.2	4.5	8.3
		K417N	15.9	13.1	31
		N501Y	66.6	6.4	5.6
		E484K	17.8	8.2	1000
		G142D	3.3	4.4	7.1
		R190S	14.4	8	6.3
		T95I	16.7	2.1	6.8
		P681R	15.4	3.7	6.8
		P26S	15.8	6.3	4.3
		R158G	17.3	4.3	2.4
		T19R	13.9	5.5	3.6
		P655Y	16.5	1.4	5.5
		E154K	21	4.2	5.7
		K417T	3.3	6.8	6.9
		Del156-157	21.3	5.1	9
		T20N	18	3.3	2.6
		T950N	22.9	4.5	5.6
		L452R	15	3.8	39.5
		E484Q	22.2	9	1000
		D138Y	16.7	4.5	2.1
		Del 69-70	17.6	14.5	19.1
		Del 144	29.3	11.7	16.2
		Q493R	141.6	31.3	100
		Q498R	37.8	17.4	20.1
		S373P	7.5	3.9	22.1
		T547K	25.3	29.8	11.1
		A76V	93.8	18.5	31
		Del 143-145	65.2	18.1	30.8
		G339D	45.7	17.5	17.7
		Ins214	10.5	18.4	21.2
		S375F	38.4	9.8	11.1
		N856K	15.7	4.7	10.3
		E484A	50.3	20.2	1000
		S371L	38.8	58.3	35.5
		Q954H	95.4	45	54.2
		Y505H	65	35	76.4
		T716I	173.4	55.7	85.3
		D769Y	80.3	11.1	22.9
		Del 211	45	11.4	26.9
		G446S	33	8.1	39.1
		L212I	34.7	14.7	39
		N679K	99.5	24.7	29.9
		N764K	56	25	33.1
		N440K	29.5	12.3	15
		N969K	27.5	6.1	15.3
		G496S	69.3	17.2	23.3
		S477N	56.1	23.4	27.1
		T478K	51.1	22.5	17.6

## Sheet: Fig. 3b-c
Fig. 3b	Time	ZCB11	S2E12	2C08	B1-182.1	CoV-2072		Fig.3c	Concentration (ug/ml)	ZCB11		S2E12		2C08		B1-182.1		COV2-2072		S309		LY-CoV1404
RBD binding by SPR	0	-1.10571	0.65509	0.15564	0.409393	0.293365		Neutralization comparation	10	99.9454	99.842	99.4622	99.4775	99.6477	99.9488	95.2038	95.5502	98.9357	98.8042	76.5349	82.8076	99.8233	99.9522
	1	-1.12149	0.658752	0.144928	0.400024	0.290222			2	99.3532	99.8177	96.0185	91.9403	98.0656	99.7312	75.3211	83.6115	93.5732	95.3273	57.8932	70.9018	99.7508	99.5563
	2	-1.12619	0.643372	0.144928	0.394928	0.280853			0.666667	99.6721	99.3161	73.8392	78.4657	88.0553	87.8431	34.5531	39.9925	72.5707	79.3298	13.9036	31.1169	97.9634	99.6727
	3	-1.13226	0.638275	0.140259	0.384155	0.270691			0.222222	99.2828	98.3175	33.21	54.6181	42.4729	65.2447	-0.61657	15.3679	40.8184	35.299	9.63018	-2.83153	98.6909	99.8251
	4	-1.14102	0.638275	0.151978	0.37854	0.244537			0.074074	89.334	91.4681	23.263	40.5703	46.3877	50.5715	-2.02015	27.0826	7.41312	9.49372	4.3108	16.7426	97.045	97.9043
	5	-1.15549	0.614075	0.136108	0.359009	0.228668			0.024691	57.8659	55.7786	16.9541	26.7118	19.1931	35.4501	-6.4715	24.0643	-9.52069	3.59867	6.73142	10.0187	81.4822	72.1248
	6	-1.16486	0.624207	0.125793	0.329712	0.169525			0.00823	40.5722	42.7298	11.8859	8.45811	13.4255	24.3033	2.63171	4.90848	-1.4096	-2.183	-1.9806	-0.17183	49.2026	44.3246
	7	-1.19611	0.580475	0.075012	0.278931	0.156097			0.002743	5.95685	1.96998	13.5236	6.19415	3.743	15.5174	4.31601	8.67389	-1.5663	-4.75264	-1.03848	8.10609	-6.48649	11.5444
	8	-1.26135	0.444519	0.033997	0.193756	0.125763
	9	-1.09103	0.504913	0.015869	0.305481	0.216003
	10	-0.355957	1.75916	-1.02515	3.61438	5.30789
	11	13.2616	16.9674	15.8753	19.0817	23.9882
	12	29.6372	16.2162	2.9451	13.1953	17.1323
	13	43.4655	26.353	8.68829	22.5523	27.868
	14	54.0283	33.8754	12.8003	29.5976	35.8591
	15	62.5694	40.037	16.3571	35.5053	42.413
	16	69.5222	45.2391	19.5995	40.6182	48.0405
	17	75.4707	49.7113	22.6594	45.1623	52.917
	18	80.4753	53.6668	25.5111	49.1857	57.1927
	19	84.6784	57.1597	28.2316	52.8456	60.9913
	20	88.4141	60.2437	30.8257	56.1396	64.5003
	21	91.6516	63.1134	33.2751	59.1321	67.6145
	22	94.6014	65.6884	35.5681	61.9177	70.4231
	23	97.2259	68.0376	37.7924	64.4577	73.0223
	24	99.5174	70.2024	39.9075	66.8271	75.3782
	25	101.536	72.163	41.9178	68.9979	77.5881
	26	103.464	73.9916	43.867	71.0561	79.6426
	27	105.26	75.752	45.7674	72.9662	81.5272
	28	106.81	77.367	47.517	74.7522	83.2721
	29	108.235	78.7819	49.2061	76.4355	84.9319
	30	109.584	80.1566	50.842	78.0608	86.4709
	31	110.825	81.4807	52.4352	79.5897	87.9073
	32	111.999	82.7553	53.9409	81.0106	89.2909
	33	113.09	83.9198	55.3715	82.2956	90.532
	34	114.146	85.0109	56.7961	83.5852	91.7662
	35	115.09	86.0194	58.137	84.809	92.9315
	36	115.964	86.9813	59.4758	85.9893	94.0461
	37	116.784	87.8951	60.7621	87.075	95.0508
	38	117.604	88.8012	62.0667	88.0801	96.0205
	39	118.391	89.6508	63.2059	89.0703	97.0066
	40	119.054	90.4102	64.3111	90.0242	97.9164
	41	119.699	91.1844	65.4145	90.9606	98.7455
	42	120.293	91.9488	66.55	91.8236	99.5383
	43	120.94	92.6342	67.565	92.6738	100.329
	44	121.498	93.3293	68.565	93.5234	101.12
	45	122.012	93.9982	69.6102	94.3248	101.801
	46	122.548	94.6086	70.5845	95.0338	102.514
	47	123.078	95.1924	71.5287	95.7838	103.205
	48	123.592	95.7492	72.3881	96.5133	103.859
	49	124.034	96.3627	73.2504	97.1595	104.438
	50	124.498	96.9074	74.1158	97.774	105.025
	51	124.923	97.4145	74.9439	98.4224	105.565
	52	125.303	97.8646	75.7498	99.0137	106.111
	53	125.685	98.3785	76.5449	99.5732	106.659
	54	126.044	98.8734	77.3164	100.138	107.235
	55	126.408	99.3091	78.0658	100.734	107.698
	56	126.743	99.7379	78.8047	101.244	108.191
	57	127.068	100.153	79.516	101.739	108.63
	58	127.403	100.58	80.2162	102.214	109.064
	59	127.74	100.949	80.8848	102.708	109.484
	60	128.044	101.325	81.5705	103.184	109.909
	61	128.345	101.721	82.2348	103.66	110.32
	62	128.618	102.088	82.8656	104.095	110.709
	63	128.864	102.423	83.4699	104.48	111.079
	64	129.122	102.75	84.1049	104.864	111.47
	65	129.413	103.064	84.7008	105.296	111.815
	66	129.695	103.374	85.361	105.706	112.145
	67	129.925	103.694	85.8801	106.05	112.504
	68	130.134	103.98	86.3754	106.409	112.81
	69	130.34	104.245	86.9107	106.79	113.116
	70	130.564	104.51	87.4945	107.186	113.466
	71	130.789	104.775	88.0262	107.546	113.791
	72	131	105.031	88.5797	107.889	114.065
	73	131.195	105.306	89.1305	108.194	114.34
	74	131.394	105.6	89.575	108.514	114.619
	75	131.565	105.879	90.0703	108.813	114.89
	76	131.74	106.119	90.5508	109.114	115.166
	77	131.92	106.32	90.9852	109.409	115.456
	78	132.136	106.53	91.4246	109.701	115.721
	79	132.316	106.759	91.9246	109.966	115.961
	80	132.496	107	92.3758	110.221	116.189
	81	132.675	107.241	92.8008	110.5	116.439
	82	132.824	107.455	93.2352	110.765	116.72
	83	132.979	107.665	93.6504	111.01	116.971
	84	133.145	107.855	94.0452	111.244	117.191
	85	133.314	108.051	94.4465	111.505	117.381
	86	133.47	108.246	94.8402	111.75	117.562
	87	133.609	108.441	95.2514	111.995	117.777
	88	133.751	108.646	95.6676	112.224	117.98
	89	133.88	108.835	96.0004	112.446	118.176
	90	134.015	109.02	96.3366	112.656	118.386
	91	134.154	109.196	96.7262	112.861	118.567
	92	134.284	109.37	97.0912	113.095	118.761
	93	134.421	109.541	97.4324	113.304	118.951
	94	134.554	109.705	97.8022	113.509	119.121
	95	134.673	109.86	98.1508	113.705	119.321
	96	134.815	110.02	98.466	113.89	119.5
	97	134.925	110.169	98.8366	114.066	119.68
	98	135.025	110.33	99.177	114.255	119.845
	99	135.134	110.484	99.4656	114.45	120
	100	135.235	110.621	99.7453	114.65	120.155
	101	135.336	110.775	100.081	114.815	120.306
	102	135.464	110.924	100.402	114.976	120.449
	103	135.6	111.056	100.697	115.144	120.621
	104	135.744	111.195	100.966	115.294	120.775
	105	135.895	111.329	101.266	115.47	120.936
	106	136.045	111.456	101.568	115.636	121.087
	107	136.129	111.59	101.856	115.826	121.206
	108	136.205	111.711	102.167	115.994	121.345
	109	136.301	111.831	102.486	116.126	121.48
	110	136.399	111.964	102.745	116.285	121.62
	111	136.494	112.09	102.992	116.419	121.755
	112	136.594	112.216	103.221	116.556	121.886
	113	136.69	112.365	103.482	116.695	122.026
	114	136.77	112.479	103.748	116.825	122.145
	115	136.85	112.593	103.995	116.939	122.25
	116	136.935	112.709	104.24	117.084	122.376
	117	137.01	112.799	104.491	117.211	122.48
	118	137.085	112.893	104.737	117.345	122.62
	119	137.16	112.979	104.968	117.49	122.761
	120	137.255	113.078	105.206	117.636	122.896
	121	137.369	113.18	105.441	117.769	122.995
	122	137.46	113.289	105.66	117.905	123.104
	123	137.534	113.393	105.875	118.029	123.22
	124	137.614	113.49	106.106	118.13	123.339
	125	137.693	113.59	106.326	118.219	123.455
	126	137.769	113.699	106.555	118.308	123.58
	127	137.87	113.794	106.759	118.434	123.711
	128	137.964	113.891	106.966	118.578	123.825
	129	138.056	114.005	107.165	118.714	123.914
	130	138.131	114.105	107.381	118.823	124.021
	131	138.204	114.195	107.595	118.929	124.111
	132	138.265	114.27	107.801	119.026	124.211
	133	138.33	114.359	107.982	119.136	124.325
	134	138.411	114.44	108.182	119.26	124.42
	135	138.464	114.525	108.407	119.354	124.511
	136	138.535	114.606	108.611	119.459	124.616
	137	138.624	114.695	108.801	119.559	124.711
	138	138.695	114.784	108.976	119.66	124.794
	139	138.76	114.87	109.151	119.774	124.874
	140	138.85	114.974	109.342	119.879	124.975
	141	138.923	115.089	109.526	119.993	125.07
	142	139.003	115.165	109.706	120.095	125.15
	143	139.074	115.236	109.922	120.21	125.241
	144	139.16	115.299	110.121	120.311	125.346
	145	139.245	115.364	110.286	120.395	125.415
	146	139.311	115.425	110.451	120.466	125.515
	147	139.379	115.488	110.622	120.554	125.609
	148	139.45	115.578	110.796	120.624	125.695
	149	139.51	115.654	110.98	120.705	125.776
	150	139.559	115.743	111.145	120.791	125.856
	151	139.62	115.834	111.305	120.884	125.941
	152	139.688	115.911	111.48	120.984	126.036
	153	139.753	115.976	111.655	121.079	126.13
	154	139.804	116.049	111.82	121.17	126.216
	155	139.862	116.114	111.966	121.26	126.305
	156	139.913	116.185	112.106	121.339	126.4
	157	139.969	116.244	112.22	121.415	126.47
	158	140.025	116.321	112.335	121.495	126.548
	159	140.093	116.386	112.461	121.565	126.614
	160	140.154	116.445	112.582	121.65	126.664
	161	140.219	116.515	112.706	121.725	126.725
	162	140.284	116.6	112.857	121.796	126.79
	163	140.323	116.668	113.005	121.881	126.856
	164	140.38	116.738	113.141	121.959	126.91
	165	140.43	116.809	113.286	122.029	126.975
	166	140.495	116.854	113.43	122.09	127.046
	167	140.529	116.898	113.57	122.148	127.114
	168	140.58	116.959	113.701	122.204	127.174
	169	140.639	117.015	113.83	122.271	127.23
	170	140.695	117.073	113.962	122.335	127.281
	171	140.74	117.148	114.111	122.395	127.339
	172	140.789	117.215	114.257	122.466	127.4
	173	140.849	117.279	114.397	122.536	127.455
	174	140.898	117.334	114.526	122.609	127.509
	175	140.949	117.384	114.651	122.66	127.575
	176	140.984	117.424	114.766	122.709	127.611
	177	141.038	117.448	114.88	122.777	127.655
	178	141.098	117.503	115.023	122.856	127.713
	179	141.156	117.572	115.118	122.921	127.792
	180	141.202	117.635	115.217	122.96	127.868
	181	141.246	117.666	115.312	122.995	127.927
	182	141.279	117.665	115.418	123.061	127.961
	183	141.299	117.688	115.531	123.129	128.016
	184	141.355	117.769	115.695	123.19	128.069
	185	141.44	117.848	115.835	123.269	128.106
	186	141.519	117.89	115.935	123.343	128.197
	187	141.564	117.934	116.04	123.423	128.27
	188	141.649	118.015	116.171	123.489	128.345
	189	141.723	118.111	116.326	123.545	128.42
	190	141.781	118.104	116.401	123.56	128.444
	191	142.55	122.254	122.426	128.836	134.368
	192	140.757	113.045	110.505	117.97	121.418
	193	141.474	117.184	115.714	122.787	127.338
	194	141.493	117.337	116.068	122.956	127.575
	195	141.494	117.188	116.062	122.802	127.428
	196	141.481	117.045	115.953	122.638	127.26
	197	141.456	116.895	115.87	122.458	127.136
	198	141.422	116.72	115.795	122.267	127.016
	199	141.396	116.531	115.7	122.097	126.862
	200	141.356	116.366	115.61	121.902	126.686
	201	141.322	116.176	115.514	121.722	126.506
	202	141.282	115.991	115.409	121.533	126.356
	203	141.232	115.812	115.314	121.362	126.207
	204	141.177	115.626	115.215	121.177	126.049
	205	141.138	115.463	115.103	121.002	125.903
	206	141.093	115.303	114.979	120.808	125.753
	207	141.072	115.157	114.87	120.628	125.592
	208	141.044	115.003	114.754	120.458	125.423
	209	141.024	114.837	114.635	120.272	125.257
	210	140.983	114.686	114.514	120.088	125.113
	211	140.954	114.507	114.404	119.939	124.958
	212	140.917	114.318	114.29	119.778	124.817
	213	140.879	114.124	114.169	119.594	124.679
	214	140.843	113.937	114.06	119.428	124.545
	215	140.804	113.762	113.935	119.268	124.414
	216	140.773	113.597	113.82	119.109	124.283
	217	140.733	113.423	113.711	118.928	124.143
	218	140.692	113.259	113.604	118.783	124.002
	219	140.658	113.09	113.494	118.613	123.864
	220	140.604	112.913	113.379	118.459	123.72
	221	140.563	112.759	113.261	118.304	123.594
	222	140.518	112.598	113.145	118.169	123.459
	223	140.493	112.448	113.04	118.023	123.33
	224	140.452	112.304	112.941	117.889	123.205
	225	140.419	112.159	112.845	117.749	123.085
	226	140.389	112.004	112.749	117.578	122.954
	227	140.368	111.849	112.645	117.424	122.829
	228	140.338	111.702	112.53	117.269	122.709
	229	140.308	111.529	112.425	117.118	122.593
	230	140.285	111.367	112.314	116.975	122.473
	231	140.264	111.233	112.209	116.85	122.355
	232	140.238	111.094	112.074	116.698	122.225
	233	140.203	110.964	111.961	116.536	122.119
	234	140.168	110.834	111.846	116.394	121.994
	235	140.122	110.679	111.732	116.254	121.875
	236	140.077	110.525	111.61	116.114	121.76
	237	140.038	110.383	111.501	115.98	121.65
	238	140.007	110.25	111.391	115.845	121.534
	239	139.983	110.124	111.286	115.698	121.424
	240	139.959	109.98	111.2	115.56	121.309
	241	139.918	109.824	111.114	115.43	121.194
	242	139.853	109.693	111.009	115.305	121.084
	243	139.803	109.559	110.926	115.178	120.98
	244	139.763	109.414	110.825	115.048	120.874
	245	139.728	109.299	110.71	114.909	120.764
	246	139.684	109.174	110.591	114.775	120.64
	247	139.66	109.039	110.481	114.669	120.515
	248	139.645	108.904	110.39	114.538	120.409
	249	139.62	108.757	110.289	114.42	120.295
	250	139.585	108.629	110.194	114.314	120.19
	251	139.553	108.509	110.091	114.189	120.099
	252	139.523	108.38	109.976	114.065	120.019
	253	139.493	108.263	109.861	113.966	119.945
	254	139.459	108.158	109.781	113.859	119.86
	255	139.418	108.049	109.696	113.75	119.773
	256	139.389	107.928	109.615	113.629	119.691
	257	139.364	107.818	109.524	113.5	119.591
	258	139.335	107.678	109.426	113.379	119.495
	259	139.319	107.563	109.332	113.264	119.39
	260	139.279	107.454	109.242	113.145	119.305
	261	139.244	107.334	109.136	113.031	119.215
	262	139.214	107.219	109.065	112.93	119.129
	263	139.175	107.104	108.99	112.813	119.048
	264	139.143	106.98	108.89	112.709	118.955
	265	139.105	106.858	108.825	112.599	118.855
	266	139.075	106.743	108.754	112.504	118.76
	267	139.045	106.638	108.645	112.39	118.669
	268	139.018	106.534	108.562	112.294	118.575
	269	138.993	106.429	108.472	112.194	118.5
	270	138.979	106.338	108.381	112.089	118.414
	271	138.969	106.238	108.3	111.975	118.326
	272	138.934	106.129	108.201	111.849	118.25
	273	138.899	106.019	108.106	111.724	118.174
	274	138.874	105.899	108.011	111.609	118.089
	275	138.848	105.794	107.922	111.485	117.999
	276	138.813	105.694	107.825	111.369	117.905
	277	138.784	105.594	107.752	111.279	117.815
	278	138.745	105.489	107.672	111.184	117.724
	279	138.715	105.379	107.615	111.089	117.633
	280	138.677	105.274	107.541	111	117.543
	281	138.639	105.179	107.471	110.909	117.465
	282	138.609	105.06	107.395	110.798	117.385
	283	138.58	104.944	107.291	110.704	117.315
	284	138.561	104.84	107.189	110.609	117.245
	285	138.54	104.744	107.089	110.509	117.176
	286	138.513	104.639	107.019	110.425	117.095
	287	138.493	104.539	106.95	110.345	117.014
	288	138.469	104.444	106.866	110.264	116.924
	289	138.439	104.354	106.785	110.184	116.839
	290	138.415	104.259	106.7	110.089	116.739
	291	138.385	104.16	106.596	110	116.656
	292	138.364	104.079	106.492	109.923	116.589
	293	138.333	103.988	106.417	109.834	116.514
	294	138.309	103.893	106.332	109.739	116.454
	295	138.27	103.808	106.236	109.669	116.37
	296	138.234	103.72	106.145	109.594	116.291
	297	138.209	103.61	106.085	109.509	116.225
	298	138.189	103.493	106.005	109.424	116.145
	299	138.175	103.389	105.941	109.34	116.059
	300	138.165	103.269	105.875	109.264	115.989
	301	138.16	103.155	105.805	109.16	115.914
	302	138.131	103.07	105.745	109.065	115.844
	303	138.114	103	105.679	108.966	115.795
	304	138.085	102.934	105.625	108.886	115.735
	305	138.069	102.855	105.555	108.805	115.666
	306	138.044	102.789	105.485	108.716	115.596
	307	138.014	102.709	105.402	108.636	115.531
	308	137.985	102.604	105.312	108.555	115.454
	309	137.948	102.52	105.231	108.451	115.373
	310	137.889	102.43	105.13	108.354	115.274
	311	137.845	102.328	105.019	108.264	115.184
	312	137.809	102.228	104.929	108.163	115.099
	313	137.784	102.119	104.851	108.104	115.026
	314	137.788	102.055	104.781	108.07	114.99
	315	137.813	102.035	104.766	108.043	114.985
	316	137.864	102.024	104.752	108.014	114.995
	317	137.617	101.956	104.711	107.77	114.793
	318	137.003	101.217	103.995	107.097	114.105
	319	136.66	100.682	103.436	106.649	113.676
	320	137.094	100.902	103.6	107.044	113.845
	321	137.71	101.345	104.058	107.563	114.334
	322	137.86	101.539	104.405	107.638	114.579
	323	137.726	101.424	104.303	107.514	114.448
	324	136.989	100.679	103.868	106.772	113.863
	325	137.342	100.526	103.47	106.945	113.473
	326	138.122	101.154	104.257	107.698	114.091
	327	138.5	101.559	104.826	108.092	114.589
	328	138.475	101.536	104.835	108.065	114.633
	329	137.352	100.678	104.083	106.845	113.959
	330	136.473	99.8056	103.018	105.966	113.085
	331	136.257	99.5205	102.515	105.691	112.675
	332	136.238	99.483	102.424	105.614	112.679
	333	136.302	99.422	102.419	105.612	112.618
	334	136.347	99.4166	102.428	105.616	112.633
	335	136.37	99.4073	102.434	105.562	112.642
	336	136.381	99.4064	102.408	105.582	112.672
	337	136.485	99.4591	102.353	105.689	112.712
	338	136.77	99.7253	102.674	105.899	112.921
	339	139.491	101.974	104.193	108.589	114.7
	340	140.459	103.269	106.489	109.445	116.38
	341	137.412	100.722	104.795	106.393	114.392
	342	135.23	98.1865	101.394	104.263	111.599
	343	134.926	97.6938	100.826	103.946	111.117
	344	135.311	97.8894	100.846	104.274	111.164
	345	136.25	98.7108	101.656	105.13	111.874
	346	136.931	99.4826	102.555	105.793	112.714
	347	137.017	99.5569	102.643	105.811	112.905
	348	137.011	99.5201	102.576	105.732	112.917
	349	136.945	99.4401	102.487	105.626	112.847
	350	136.894	99.3647	102.402	105.551	112.761
	351	136.823	99.2764	102.338	105.447	112.671
	352	136.815	99.1805	102.255	105.395	112.595
	353	136.799	99.1647	102.222	105.359	112.57
	354	136.799	99.1211	102.186	105.31	112.535
	355	136.779	99.0656	102.12	105.265	112.485
	356	136.785	99.0246	102.055	105.218	112.436
	357	136.743	98.959	101.995	105.15	112.386
	358	136.718	98.8906	101.936	105.088	112.33
	359	136.703	98.8301	101.895	105.024	112.305
	360	136.682	98.7551	101.829	104.959	112.264
	361	136.663	98.6895	101.779	104.9	112.22
	362	136.65	98.6406	101.735	104.849	112.181
	363	136.635	98.575	101.669	104.791	112.116
	364	136.614	98.5145	101.582	104.724	112.034
	365	136.584	98.4609	101.506	104.653	111.944
	366	136.559	98.4102	101.445	104.589	111.871
	367	136.539	98.325	101.351	104.499	111.79
	368	136.524	98.2439	101.295	104.435	111.745
	369	136.509	98.1777	101.245	104.383	111.701
	370	136.499	98.1191	101.191	104.354	111.682
	371	136.498	98.0731	101.135	104.325	111.674
	372	136.503	98.034	101.11	104.294	111.66
	373	136.5	97.9785	101.084	104.245	111.621
	374	136.475	97.9344	101.031	104.204	111.58
	375	136.455	97.884	100.975	104.145	111.531
	376	136.424	97.825	100.926	104.074	111.47
	377	136.395	97.7695	100.861	104.009	111.42
	378	136.353	97.709	100.771	103.944	111.366
	379	136.304	97.6195	100.677	103.82	111.3
	380	136.204	97.5148	100.563	103.665	111.13
	381	136.075	97.3658	100.432	103.59	110.941
	382	136.52	97.6898	100.786	104.018	111.341

## Sheet: Fig. 5
Fig. 5b	Time (d)	PBS				ZB8				ZCB11					Fig. 5g	Time (d)	PBS				B8				BT-B11
body weihgt change each animal	0	100	100	100	100	100	100	100	100	100	100	100	100		body weihgt change each animal	0	100	100	100	100	100	100	100	100	100	100	100	100
relative to day 0	1	96.3	99.3	97.8	100.5	95.3	96.8	98.1	98.2	98.1	98.7	98.5	98.2		relative to day 0	1	100.9	96.6	100	102.2	98.8	97.2	99.9	97.9	97.7	98.7	100	101.2
	2	90.2	95.9	93.2	95.7	94	93.4	94.1	93.5	96	95.2	96	95.4			2	98.3	94.9	97.6	99.3	96.3	95	98.1	95.1	94.7	95.4	97.8	94.4
	3	87.3	95.1	96.1	89.2	94.2	91.5	91.8	91.6	95.5	95.8	97.5	95.7			3	99.4	95.2	98.6	101.3	97	95.8	98.9	94.4	96.5	96.6	97.3	97.2
	4	85.9	94.7	95.8	88.1	93.4	90.9	90	90.4	96.1	97.3	98.4	95.6			4	100	94.7	98.8	101.7	97.2	94.4	98.3	95.1	96.8	98.3	98	98.1
Fig. 5c	PBS	ZB8	ZCB11												Fig. 5h	PBS	ZB8	ZCB11
Lung sgNP (log transformed)	0.708559	-0.6066	0.148324												Lung sgNP (log transformed)	-0.27981	0.025812	-4.54139
	0.448678	0.243924	0.109047													-0.40411	0.710756	-3.67408
	0.663486	0.081473	-0.9845													-0.25023	-0.31223	-3.60616
	1.07203	-0.26398	-3.53565													-0.11395	-0.13194	-3.56155
Fig. 5d	PBS	ZB8	ZCB11												Fig. 5i	PBS	ZB8	ZCB11
Lung PFU (log transformed)	5.39794	3.24304	1.39794												Lung PFU (log transformed)	4.43933	4.72016	1.39794
	5.24304	4	1.39794													4.81291	4.86034	1.39794
	5.39794	2.24304	1.39794													4.54407	4	1.39794
	5.69897	2.30103	1.39794													3.87506	3.65321	1.39794
Fig. 5e	PBS	ZB8	ZCB11												Fig. 5j	PBS	ZB8	ZCB11
Nasal turbinate sgNP (log transformed)	1.50853	0.745991	0.861077												Nasal turbinate sgNP (log transformed)	1.42959	1.28424	0.635867
	1.00104	0.95723	0.535808													1.3651	1.4755	-0.0234
	1.39948	0.834408	0.171514													1.17355	0.875807	0.328071
	1.82616	0.571017	0.928392													1.06168	1.38913	1.01818
Fig. 5f	PBS	ZB8	ZCB11												Fig. 5k	PBS	ZB8	ZCB11
Nasal turbinate PFU (log transformed)	6.09691	3.39794	1.39794												Nasal turbinate PFU (log transformed)	4.69897	5.60206	1.39794
	5.17609	3.30103	1.39794													5.62839	5.62839	1.39794
	6.17609	4.39794	1.39794													5.43933	4.67669	1.39794
	5.67669	4.39794	1.39794													4.67669	5.39794	2.57403

## Sheet: Fig. 6
Fig. 6b	PBS	ZCB11 -1	ZCB11 +1	ZCB11 +2
Lung sgNP (log transformed)	-0.58531	-2.27381	-2.60095	-1.6202
	-0.48304	-2.55267	-0.84408	-1.39038
	0.086586	-2.15256	-2.04732	-1.88444
	0.149214	-2.49918	-3.01813	-2.52557
	-0.0882	-3.31138	-2.4609	-1.87527
Fig. 6c	PBS	ZCB11 -1	ZCB11 +1	ZCB11 +2
Lung PFU (log transformed)	2500	25	25	25
	250	25	25	25
	1250	25	25	25
	1500	25	25	25
	750	25	25	25
Fig. 6d	PBS	ZCB11 -1	ZCB11 +1	ZCB11 +2
Nasal turbinate sgNP (log transformed)	0.836006	-0.41603	0.811604	1.26134
	0.827158	0.219399	0.400837	0.21433
	1.0872	0.16305	0.962856	0.242605
	1.24638	0.28417	1.26069	0.945479
	0.230782	0.354602	0.892038	0.672728
Fig. 6e	PBS	ZCB11 -1	ZCB11 +1	ZCB11 +2
Nasal turbinate PFU (log transformed)	500	25	25	25
	250	25	25	25
	750	25	25	25
	750	25	25	25
	1750	25	25	25

## Sheet: Supplementary Fig. 2
Supplementary Fig. 2a	dilution	ZCB2	ZCB3	ZCB5	ZCB7	ZCB8	ZCB9	ZCB11	ZCC2	ZCC4	ZCC9	ZCC10	ZCD2	ZCD3	ZCD4
antibody supernatant binding to spike	10	0.0436	1.3652	0.0495	0.0465	0.4018	0.7922	1.472	0.0413	0.0525	0.1326	1.6236	0.044	0.7838	3.3854
	30	0.0422	1.0574	0.0605	0.0528	0.3636	0.5442	2.2717	0.0434	0.0811	0.1466	1.1281	0.0486	0.4477	3.558
	90	0.0551	0.7087	0.0433	0.0419	0.2534	0.4156	2.6066	0.0528	0.0468	0.0958	0.6025	0.0459	0.2021	3.1574
	270	0.1129	0.336	0.0471	0.0459	0.1128	0.1335	2.449	0.0502	0.0441	0.0627	0.3094	0.053	0.1182	2.7211
	810	0.0496	0.0502	0.0481	0.0494	0.1396	0.2028	1.9826	0.0515	0.0422	0.1387	0.2007	0.053	0.058	2.4278
	2430	0.0577	0.0454	0.0511	0.0568	0.142	0.0704	1.3446	0.0535	0.0669	0.0898	0.1957	0.0508	0.0857	1.9088
	7290	0.0506	0.0497	0.0502	0.0517	0.1576	0.1986	0.8139	0.0497	0.046	0.1341	0.4631	0.0479	0.0497	1.3495
	21870	0.0457	0.0485	0.0531	0.0455	0.0772	0.0734	0.3185	0.0445	0.0437	0.0987	0.083	0.0487	0.0461	0.2764
Supplementary Fig. 2b	dilution	ZCB3	ZCB8	ZCB9	ZCB11	ZCC10	ZCD3	ZCD4
antibody supernatant binding to S1	15	3.2109	0.0934	0.0596	3.0182	3.2297	3.1509	3.2476
	45	2.0862	0.0694	0.0505	3.1075	2.6038	3.6296	3.6579
	135	1.0321	0.2109	0.0489	2.6116	1.5442	3.649	3.7138
	405	0.5955	0.2597	0.0494	1.7736	0.4463	2.8836	3.6294
	1215	0.3642	0.1791	0.0501	0.5166	0.1681	1.604	3.5485
	3645	0.2209	0.0781	0.0592	0.2104	0.0873	0.7074	3.5151
	10935	0.1003	0.1733	0.0518	0.0824	0.0763	0.3106	2.7725
	32805	0.061	0.0588	0.0477	0.0639	0.0948	0.1421	1.7572
Supplementary Fig. 2c	dilution	ZCB3	ZCB8	ZCB9	ZCB11	ZCC10	ZCD3	ZCD4
antibody supernatant binding to S2	15	0.0772	0.3336	0.5981	0.0811	0.0694	0.1864	0.1054
	45	0.1425	0.3586	0.5209	0.0557	0.0965	0.1381	0.0677
	135	0.0916	0.3794	0.3626	0.0552	0.0791	0.0952	0.0834
	405	0.0927	0.2446	0.2777	0.0496	0.0616	0.0908	0.0595
	1215	0.0913	0.1072	0.2315	0.0519	0.0533	0.0689	0.084
	3645	0.0787	0.0873	0.1847	0.048	0.0558	0.0694	0.0726
	10935	0.0966	0.0651	0.0705	0.0566	0.0616	0.0618	0.0549
	32805	0.0613	0.0888	0.0573	0.0561	0.0959	0.0608	0.0621
Supplementary Fig. 2d	dilution	ZCB3	ZCB8	ZCB9	ZCB11	ZCC10	ZCD3	ZCD4
antibody supernatant binding to RBD	15	3.7356	0.0712	0.0765	3.6559	3.4813	3.8138	0.1012
	45	2.5039	0.0612	0.0574	3.1628	2.133	3.6692	0.0695
	135	1.3361	0.0713	0.0744	1.8358	1.0698	3.3079	0.0662
	405	0.7932	0.0619	0.0772	0.847	0.4235	2.7242	0.0617
	1215	0.2808	0.0709	0.1538	0.3442	0.18	1.6516	0.091
	3645	0.152	0.0551	0.0596	0.1712	0.1214	0.8666	0.0665
	10935	0.0823	0.0787	0.0654	0.0964	0.083	0.4239	0.0678
	32805	0.0679	0.0577	0.0673	0.0687	0.0685	0.1803	0.043
Supplementary Fig. 2e	dilution	ZCB3	ZCB8	ZCB9	ZCB11	ZCC10	ZCD3	ZCD4
antibody supernatant binding to NTD	15	0.0699	0.0743	0.0624	0.0612	0.0642	0.1262	0.0765
	45	0.0777	0.095	0.0652	0.0483	0.0618	0.0916	0.0733
	135	0.1109	0.0838	0.0529	0.0499	0.0718	0.0703	0.0724
	405	0.0976	0.0922	0.052	0.0493	0.0579	0.0646	0.0692
	1215	0.0925	0.0723	0.0576	0.0518	0.0713	0.0611	0.0843
	3645	0.0931	0.0589	0.0525	0.0508	0.0618	0.0663	0.063
	10935	0.0652	0.0673	0.0531	0.048	0.0551	0.0579	0.0556
	32805	0.0592	0.0593	0.0522	0.0503	0.0597	0.0565	0.0582
Supplementary Fig. 2f	dilution factor	ZCB3		ZCB8		ZCB9		ZCB11		ZCC10		ZCD3		ZCD4
antibody supernatant neutralization	10	98.7588	99.5951	-14.6958	4.72666	-2.7498	-11.0833	99.9646	99.8759	67.4071	77.6142	87.3595	90.9998	8.99344	0.917911
against D614G pseudovirus	30	97.1113	86.6599	16.0303	30.2495	28.8179	36.3966	99.9074	99.9228	80.5106	80.6676	75.0705	79.3091	32.8853	13.8053
	90	74.3381	63.8957	26.8405	46.6667	52.1276	45.1377	93.6397	99.8217	69.8673	68.5587	75.9073	64.2752	39.9984	32.2158
	270	23.4763	39.4001	19.8879	12.8455	55.5999	51.252	86.9034	89.8533	55.6123	47.6036	45.145	54.8942	32.0484	50.2079
	810	45.4556	12.397	26.4368	41.912	36.5324	28.0933	72.7349	76.7054	34.2559	25.846	43.8061	21.7134	39.8729	21.3787
	2430	35.677	16.1648	3.73984	5.13036	62.7407	52.6409	44.413	61.8953	23.1241	23.8569	28.1153	18.9519	39.8311	32.3832
	7290	11.9036	24.7771	2.48388	4.36782	29.4822	28.2895	35.9135	46.9644	22.1644	39.9788	29.245	27.8224	38.785	19.454
	21870	2.08018	4.41267	26.2125	22.4446	-4.31988	8.37665	8.04451	7.36515	7.10679	-36.4609	11.2111	12.0898	32.1321	-6.57182
Supplementary Fig. 2h
Multi-cycle binding dynamics	Time	0.15625 nM	0.15625 nM fitted	0.3125 nM	0.3125 nM fitted	0.625 nM	0.625 nM fitted	1.25 nM	1.25 nM fitted	2.5 nM	2.5 nM fitted
	-5.06001	-0.0330048	0	-0.00784	0	-0.0238953	0	-0.0398102	0	0.00087	0
	-4.96001	-0.036911	0	-0.0117493	0	-0.0238953	0	-0.0554352	0	0.00087	0
	-4.86	-0.0330048	0	-0.0195618	0	-0.0141296	0	-0.0456696	0	0.010635	0
	-4.76	-0.0427704	0	-0.0176086	0	-0.0238953	0	-0.0554352	0	0.00087	0
	-4.66	-0.0427704	0	-0.0176086	0	-0.0238953	0	-0.0456696	0	0.010635	0
	-4.56001	-0.0330048	0	-0.0176086	0	-0.0238953	0	-0.0456696	0	0.010635	0
	-4.46001	-0.0193329	0	-0.0183868	0	-0.00827	0	-0.0319977	0	0.014542	0
	-4.36	-0.0193329	0	-0.0305023	0	-0.00827	0	-0.0319977	0	0.014542	0
	-4.26	-0.0193329	0	-0.0254211	0	-0.0141296	0	-0.0386353	0	0.00282	0
	-4.16	-0.0232391	0	-0.0195618	0	-0.00436	0	-0.0398102	0	0.00868	0
	-4.06001	-0.0134735	0	-0.0195618	0	-0.00436	0	-0.0378571	0	0.00868	0
	-3.96001	-0.0173798	0	-0.00589	0	0.0015	0	-0.0280914	0	0.018448	0
	-3.86	-0.00957	0	0.00388	0	-0.000458	0	-0.0183258	0	0.012589	0
	-3.76	-0.0134735	0	-0.0098	0	-0.00241	0	-0.0280914	0	0.00868	0
	-3.66	-0.021286	0	-3.05e-05	0	-0.00632	0	-0.0280914	0	0.00868	0
	-3.56001	-0.0232391	0	0.00974	0	-0.00241	0	-0.0183258	0	0.018448	0
	-3.46001	-0.00957	0	0.00974	0	0.00735	0	-0.00465	0	0.022354	0
	-3.36	-0.00175	0	0.0116882	0	-0.00241	0	-0.0027	0	0.018448	0
	-3.26	0.0158234	0	0.0206757	0	0.0210266	0	0.00511	0	0.030167	0
	-3.16	0.0138702	0	0.0124664	0	0.0296173	0	0.0117493	0	0.023132	0
	-3.06001	-0.021286	0	0.0195007	0	0.014389	0	0.0168304	0	0.00478	0
	-2.96001	-0.0232391	0	0.0398102	0	-0.00436	0	0.0429993	0	-0.01476	0
	-2.86	-0.0330048	0	0.0937195	0	-0.0238953	0	0.0793304	0	-0.01944	0
	-2.76	-0.0330048	0	0.162857	0	-0.0219421	0	0.0863647	0	-0.02061	0
	-2.66	-0.0290985	0	0.203094	0	-0.0238953	0	0.0558929	0	0.011414	0
	-2.56001	0.00996	0	0.133957	0	-0.0492859	0	0.0297241	0	0.037979	0
	-2.46001	0.0138702	0	0.0374603	0	-0.098114	0	-0.0163727	0	0.041885	0
	-2.36	-0.0115204	0	-0.0886993	0	-0.178192	0	-0.0776978	0	0.022354	0
	-2.26	0.0119171	0	-0.142609	0	-0.27272	0	-0.0769196	0	0.015717	0
	-2.16	-0.0466766	0	-0.139877	0	-0.344208	0	-0.134735	0	-0.06671	0
	-2.06001	-0.102142	0	-0.101593	0	-0.312958	0	-0.138245	0	-0.0878	0
	-1.96001	-0.216599	0	-0.195343	0	-0.365692	0	-0.248795	0	-0.1964	0
	-1.86	-0.224411	0	-0.173859	0	-0.328583	0	-0.256607	0	-0.19522	0
	-1.76	-0.101761	0	-0.107452	0	-0.151245	0	-0.157394	0	-0.10812	0
	-1.66	-0.00136	0	-0.155884	0	-0.043808	0	-0.0687103	0	0.014938	0
	-1.56001	0.083786	0	0.0761414	0	0.256577	0	0.154327	0	0.181732	0
	-1.46001	0.281845	0	0.471069	0	0.602661	0	0.515656	0	0.406723	0
	-1.36	0.182632	0	0.262085	0	0.136261	0	0.164886	0	0.15361	0
	-1.26	0.0126953	0	0.00427	0	-0.0778046	0	-0.149582	0	-0.1089	0
	-1.16	-0.209167	0	-0.118774	0	-0.209045	0	-0.228088	0	-0.26241	0
	-1.06001	-0.133789	0	-0.023468	0	-0.109833	0	-0.114029	0	-0.15147	0
	-0.960007	-0.122849	0	-0.0195618	0	-0.140305	0	-0.113251	0	-0.13117	0
	-0.860001	-0.122849	0	-0.0449524	0	-0.127411	0	-0.121841	0	-0.12608	0
	-0.760002	-0.0935516	0	0.00388	0	-0.10202	0	-0.0894165	0	-0.09093	0
	-0.660004	-0.0400391	0	0.00388	0	-0.00749	0	-0.0566101	0	-0.04523	0
	-0.560005	0.0353546	0	0.0323944	0	0.12767	0	0.027771	0	0.066498	0
	-0.460007	-0.17598	0	-0.0613708	0	-0.352417	0	-0.0562286	0	-0.12453	0
	-0.360001	0.602936	0	0.710129	0	0.819077	0	0.850815	0	0.739929	0
	-0.260002	5.47247	0	6.2988	0	7.92845	0	6.46645	0	10.4696	0
	-0.160004	1.82832	0	1.63864	0	3.09993	0	2.15862	0	5.63289	0
	-0.0600052	-1.50253	0	-1.55901	0	-2.18483	0	-1.84215	0	-3.50264	0
	0.0399933	-1.73145	0.2031	-1.51605	0.2201	-2.75124	-0.2065	-1.88864	-0.8724	-3.51202	-2.622
	0.139999	-1.0791	0.209318	-1.05316	0.23253	-2.00241	-0.18164	-1.21521	-0.82269	-2.63742	-2.52258
	0.239998	-1.0291	0.215535	-0.909012	0.244956	-1.65984	-0.15678	-1.01442	-0.77301	-2.07217	-2.42329
	0.339996	-0.848236	0.221752	-0.631668	0.257381	-1.2403	-0.13194	-0.722229	-0.72336	-1.47296	-2.32412
	0.439995	-0.674408	0.227968	-0.532059	0.269804	-0.927017	-0.1071	-0.439026	-0.67374	-1.00537	-2.22507
	0.539993	-0.533783	0.234183	-0.424637	0.282225	-0.685608	-0.08227	-0.239807	-0.62416	-0.66357	-2.12615
	0.639999	-0.443939	0.240399	-0.319168	0.294645	-0.477798	-0.05744	-0.114807	-0.5746	-0.44795	-2.02734
	0.739998	-0.388077	0.246614	-0.277756	0.307062	-0.320374	-0.03263	-0.0140228	-0.52507	-0.13818	-1.92866
	0.839996	-0.310349	0.252828	-0.191437	0.319477	-0.230927	-0.00782	0.134018	-0.47557	0.147354	-1.8301
	0.939995	-0.245895	0.259041	-0.134018	0.33189	-0.127411	0.01698	0.253159	-0.42611	0.364151	-1.73166
	1.03999	-0.220505	0.265254	-0.103546	0.344301	-0.0754547	0.041772	0.344955	-0.37667	0.507904	-1.63334
	1.14	-0.243164	0.271467	-0.109406	0.356712	-0.0590515	0.066559	0.387924	-0.32727	0.586807	-1.53513
	1.24	-0.20488	0.277679	-0.0683899	0.369119	-0.0219421	0.091336	0.465271	-0.27789	0.762589	-1.43705
	1.34	-0.185349	0.283891	-0.0195618	0.381524	0.0288391	0.116105	0.524643	-0.22855	0.871964	-1.3391
	1.43999	-0.163864	0.290102	-0.00589	0.393927	0.0639954	0.140866	0.575424	-0.17924	0.985245	-1.24126
	1.53999	-0.158005	0.296313	-0.00589	0.406329	0.105011	0.16562	0.635971	-0.12995	1.09189	-1.14354
	1.64	-0.13652	0.302523	0.0351257	0.418729	0.14798	0.190368	0.712143	-0.0807	1.19423	-1.04594
	1.74	-0.128708	0.308733	0.0644226	0.431127	0.188995	0.215106	0.755112	-0.03148	1.29774	-0.94847
	1.84	-0.113083	0.314942	0.0944977	0.443522	0.212433	0.239837	0.801987	0.017714	1.42079	-0.85111
	1.93999	-0.117767	0.32115	0.101929	0.455916	0.233139	0.26456	0.848083	0.066875	1.51572	-0.75387
	2.03999	-0.0857391	0.327358	0.132782	0.468308	0.280792	0.289275	0.915268	0.116006	1.63368	-0.65675
	2.14	-0.0915985	0.333566	0.127701	0.480698	0.284698	0.313985	0.936752	0.16511	1.69814	-0.55975
	2.24	-0.0974579	0.339773	0.126923	0.493086	0.313995	0.338685	0.958237	0.21418	1.78212	-0.46287
	2.34	-0.0857391	0.34598	0.15036	0.505472	0.349152	0.363377	1.02074	0.26322	1.87782	-0.36611
	2.43999	-0.0810547	0.352186	0.169891	0.517856	0.399933	0.388062	1.07034	0.312229	1.97821	-0.26947
	2.53999	-0.0505829	0.358392	0.183563	0.530238	0.433136	0.412739	1.14183	0.361209	2.07899	-0.17294
	2.64	-0.0330048	0.364597	0.210907	0.542618	0.452667	0.43741	1.20042	0.410162	2.18056	-0.07653
	2.74	-0.0466766	0.370802	0.210907	0.554996	0.457352	0.462072	1.24339	0.459081	2.26064	0.019753
	2.84	-0.0330048	0.377006	0.234344	0.567373	0.487823	0.486726	1.32347	0.507969	2.36024	0.115921
	2.93999	-0.0466766	0.383209	0.232391	0.579747	0.499542	0.511372	1.35472	0.556828	2.41689	0.21197
	3.03999	-0.0447235	0.389412	0.248795	0.592119	0.524933	0.536011	1.42113	0.605657	2.50478	0.307901
	3.14	-0.0290985	0.395615	0.265594	0.60449	0.562042	0.560644	1.47386	0.654459	2.59462	0.403722
	3.24	-0.0126953	0.401817	0.281219	0.616858	0.593292	0.585267	1.53831	0.703228	2.70595	0.499418
	3.34	-0.00371	0.408019	0.285126	0.629225	0.614777	0.609883	1.58714	0.751966	2.77821	0.594996
	3.43999	-0.0115204	0.41422	0.294891	0.641589	0.630402	0.634491	1.6223	0.800674	2.86415	0.690457
	3.53999	0.00215	0.42042	0.318329	0.653952	0.669464	0.659092	1.68285	0.849353	2.95985	0.785801
	3.64	0.00215	0.426621	0.324188	0.666313	0.677277	0.683687	1.71605	0.898005	3.05438	0.881034
	3.74	-0.00175	0.43282	0.333954	0.678672	0.690948	0.708272	1.76292	0.946623	3.15126	0.976144
	3.84	0.0119171	0.43902	0.363251	0.691028	0.726105	0.732849	1.82738	0.995211	3.24501	1.07114
	3.93999	0.0177765	0.445218	0.365204	0.703383	0.736649	0.757419	1.86839	1.04377	3.33095	1.16601
	4.03999	0.025589	0.451416	0.367935	0.715736	0.765167	0.781982	1.90941	1.0923	3.4286	1.26077
	4.14	0.0314484	0.457614	0.384735	0.728087	0.790558	0.806539	1.96605	1.1408	3.53993	1.35542
	4.24	0.0380859	0.463811	0.390594	0.740436	0.817902	0.831086	2.00706	1.18927	3.62001	1.44995
	4.34	0.0529327	0.470008	0.414032	0.752783	0.841339	0.855625	2.05667	1.23771	3.71376	1.54436
	4.43999	0.0685577	0.476204	0.425751	0.765128	0.876495	0.880157	2.10863	1.28612	3.80556	1.63865
	4.53999	0.056839	0.482399	0.427704	0.777471	0.890167	0.904681	2.15355	1.3345	3.89345	1.73283
	4.64	0.0646515	0.488595	0.453094	0.789813	0.92337	0.9292	2.19652	1.38285	3.9872	1.8269
	4.74	0.0705109	0.494789	0.46286	0.802152	0.961258	0.953709	2.2473	1.43117	4.0829	1.92085
	4.84	0.0802765	0.500983	0.472626	0.814489	0.981964	0.97821	2.29222	1.47946	4.16376	2.01468
	4.93999	0.0763702	0.507177	0.474579	0.826825	0.997589	1.0027	2.31956	1.52772	4.25087	2.1084
	5.03999	0.0900421	0.51337	0.492935	0.839158	1.02103	1.02719	2.37621	1.57595	4.35439	2.202
	5.14	0.0900421	0.519563	0.503876	0.85149	1.05032	1.05167	2.41331	1.62415	4.43446	2.2955
	5.24	0.100586	0.525755	0.513641	0.86382	1.06985	1.07614	2.46605	1.67232	4.51454	2.38887
	5.34	0.101761	0.531946	0.523407	0.876147	1.08939	1.10061	2.51292	1.72047	4.61024	2.48212
	5.43999	0.111526	0.538137	0.542938	0.888473	1.11087	1.12506	2.56566	1.76858	4.69423	2.57527
	5.53999	0.111526	0.544328	0.552704	0.900797	1.14017	1.14951	2.61253	1.81666	4.77431	2.6683
	5.64	0.125198	0.550518	0.562469	0.913119	1.16048	1.17395	2.6516	1.86471	4.85439	2.76122
	5.74	0.13887	0.556708	0.583954	0.925439	1.20267	1.19839	2.70824	1.91274	4.96649	2.85402
	5.84	0.146683	0.562897	0.594498	0.937757	1.2222	1.22281	2.76292	1.96073	5.04579	2.9467
	5.93999	0.172852	0.569085	0.615204	0.950073	1.26126	1.24723	2.81761	2.00869	5.1454	3.03927
	6.03999	0.169342	0.575274	0.632004	0.962387	1.28783	1.27164	2.85785	2.05663	5.23056	3.13173
	6.14	0.181839	0.581462	0.644501	0.974699	1.31009	1.29604	2.91527	2.10453	5.34462	3.22409
	6.24	0.195511	0.587649	0.654266	0.98701	1.33939	1.32044	2.95433	2.15241	5.43446	3.31632
	6.34	0.20723	0.593835	0.664032	0.999318	1.34915	1.34483	3.01097	2.20025	5.52235	3.40843
	6.43999	0.211136	0.600021	0.673798	1.01162	1.37532	1.36921	3.04613	2.24807	5.58876	3.50044
	6.53999	0.218948	0.606207	0.689423	1.02393	1.39993	1.39358	3.09573	2.29586	5.69305	3.59233
	6.64	0.229492	0.612392	0.693329	1.03623	1.42142	1.41795	3.15355	2.34362	5.77431	3.68412
	6.74	0.230667	0.618577	0.713638	1.04853	1.44095	1.4423	3.20628	2.39134	5.87392	3.77578
	6.84	0.240433	0.624761	0.724579	1.06083	1.47025	1.46665	3.26292	2.43904	5.96376	3.86734
	6.93999	0.250198	0.630944	0.730438	1.07313	1.50345	1.491	3.31566	2.48671	6.0536	3.95878
	7.03999	0.259964	0.637127	0.748016	1.08542	1.52884	1.51533	3.3723	2.53435	6.14345	4.05011
	7.14	0.26973	0.64331	0.763641	1.09771	1.54915	1.53966	3.41527	2.58196	6.23329	4.14133
	7.24	0.26973	0.649492	0.773407	1.11001	1.58157	1.56398	3.46214	2.62954	6.3036	4.23244
	7.34	0.275589	0.655674	0.779266	1.12229	1.5972	1.58829	3.50121	2.6771	6.37978	4.32343
	7.43999	0.293167	0.661855	0.80661	1.13458	1.63431	1.6126	3.56566	2.72462	6.47353	4.41431
	7.53999	0.305664	0.668035	0.819107	1.14687	1.65579	1.63689	3.6223	2.77211	6.56024	4.50508
	7.64	0.310745	0.674216	0.824188	1.15915	1.67337	1.66118	3.66136	2.81958	6.64345	4.59574
	7.74	0.310745	0.680395	0.833954	1.17143	1.70853	1.68547	3.71605	2.86701	6.73329	4.68629
	7.84	0.334183	0.686574	0.853485	1.18371	1.72806	1.70974	3.77074	2.91442	6.81337	4.77672
	7.93999	0.340042	0.692753	0.863251	1.19599	1.76009	1.73401	3.82542	2.96179	6.90321	4.86705
	8.03999	0.355667	0.698931	0.878876	1.20826	1.78665	1.75827	3.87112	3.00914	6.98915	4.95726
	8.14	0.349808	0.705109	0.892548	1.22054	1.80032	1.78252	3.91331	3.05646	7.0536	5.04737
	8.24	0.356445	0.711286	0.898407	1.23281	1.82181	1.80676	3.96214	3.10375	7.12978	5.13736
	8.34	0.361526	0.717463	0.912857	1.24508	1.83939	1.831	4.00316	3.15101	7.24384	5.22724
	8.43999	0.371292	0.723639	0.919891	1.25735	1.85501	1.85523	4.03246	3.19823	7.33095	5.31702
	8.53999	0.381058	0.729814	0.933563	1.26961	1.88431	1.87945	4.07542	3.24544	7.39345	5.40668
	8.64	0.392776	0.73599	0.955048	1.28188	1.92142	1.90367	4.13402	3.29261	7.49501	5.49623
	8.74	0.402542	0.742164	0.974579	1.29414	1.94173	1.92787	4.16722	3.33975	7.55556	5.58567
	8.84	0.396683	0.748338	0.976532	1.3064	1.96829	1.95207	4.21996	3.38687	7.65126	5.675
	8.93999	0.411133	0.754512	0.988251	1.31866	1.99173	1.97626	4.2766	3.43395	7.75087	5.76422
	9.03999	0.418167	0.760685	1.00388	1.33091	2.02298	2.00045	4.31761	3.48101	7.81532	5.85334
	9.14	0.42598	0.766858	1.01364	1.34317	2.04251	2.02463	4.35277	3.52804	7.90517	5.94234
	9.24	0.437698	0.77303	1.03004	1.35542	2.0679	2.0488	4.40355	3.57503	8.01141	6.03124
	9.34	0.441605	0.779201	1.04489	1.36767	2.09525	2.07296	4.44261	3.622	8.09657	6.12002
	9.43999	0.43692	0.785373	1.04997	1.37992	2.11673	2.09711	4.47894	3.66894	8.1622	6.20869
	9.53999	0.445511	0.791543	1.06638	1.39216	2.14993	2.12126	4.51566	3.71585	8.25478	6.29726
	9.64	0.435745	0.797714	1.07809	1.40441	2.16556	2.1454	4.56956	3.76274	8.33485	6.38572
	9.74	0.439651	0.803883	1.09372	1.41665	2.16946	2.16953	4.62621	3.80959	8.41298	6.47407
	9.84	0.459183	0.810052	1.11325	1.42889	2.21048	2.19366	4.67699	3.85641	8.52431	6.56231
	9.93999	0.45137	0.816221	1.12379	1.44113	2.23001	2.21777	4.73753	3.90321	8.58485	6.65044
	10.04	0.450195	0.822389	1.13474	1.45337	2.24954	2.24188	4.7766	3.94998	8.66298	6.73846
	10.14	0.466995	0.828557	1.15036	1.4656	2.2847	2.26598	4.83128	3.99672	8.75868	6.82638
	10.24	0.470901	0.834724	1.15427	1.47784	2.29915	2.29008	4.8723	4.04342	8.84267	6.91419
	10.34	0.466995	0.84089	1.16403	1.49007	2.33157	2.31417	4.92113	4.0901	8.91962	7.00189
	10.44	0.476761	0.847057	1.19333	1.5023	2.36087	2.33824	4.97191	4.13676	9.00478	7.08948
	10.54	0.480667	0.853222	1.20387	1.51452	2.3804	2.36232	5.01488	4.18338	9.07509	7.17696
	10.64	0.492386	0.859388	1.22458	1.52675	2.40579	2.38638	5.07738	4.22997	9.16884	7.26434
	10.74	0.490433	0.865552	1.23044	1.53897	2.43314	2.41044	5.13597	4.27654	9.22939	7.35161
	10.84	0.496292	0.871716	1.23044	1.55119	2.45071	2.43449	5.17699	4.32308	9.30946	7.43877
	10.94	0.500198	0.87788	1.24411	1.56341	2.4847	2.45853	5.22581	4.36958	9.39345	7.52583
	11.04	0.506058	0.884043	1.25388	1.57563	2.51126	2.48257	5.27542	4.41606	9.47939	7.61278
	11.14	0.518555	0.890206	1.27145	1.58785	2.54837	2.50659	5.33519	4.46252	9.56142	7.69962
	11.24	0.529495	0.896368	1.29489	1.60006	2.5679	2.53061	5.38402	4.50894	9.6454	7.78636
	11.34	0.533401	0.90253	1.30466	1.61227	2.59525	2.55463	5.42894	4.55533	9.70985	7.87298
	11.44	0.538483	0.908691	1.31052	1.62448	2.61595	2.57863	5.46918	4.60169	9.81142	7.9595
	11.54	0.541214	0.914851	1.32419	1.63669	2.63821	2.60263	5.50511	4.64803	9.90517	8.04592
	11.64	0.55098	0.921012	1.33395	1.6489	2.66048	2.62662	5.55199	4.69434	9.96962	8.13223
	11.74	0.556839	0.927172	1.36325	1.6611	2.69681	2.6506	5.58714	4.74062	10.0595	8.21844
	11.84	0.560745	0.933331	1.37302	1.6733	2.70657	2.67458	5.62621	4.78687	10.1337	8.30453
	11.94	0.566605	0.939489	1.37888	1.6855	2.7261	2.69854	5.66722	4.83309	10.2099	8.39052
	12.04	0.577148	0.945647	1.38864	1.6977	2.74564	2.7225	5.71214	4.87928	10.286	8.47641
	12.14	0.570511	0.951805	1.39333	1.7099	2.77103	2.74646	5.75121	4.92545	10.3583	8.56219
	12.24	0.590042	0.957963	1.41403	1.72209	2.80032	2.7704	5.79613	4.97159	10.452	8.64787
	12.34	0.595901	0.964119	1.4238	1.73429	2.81985	2.79434	5.85472	5.01769	10.5427	8.73344
	12.44	0.595901	0.970275	1.43942	1.74648	2.84525	2.81827	5.89769	5.06377	10.6063	8.8189
	12.54	0.609573	0.976431	1.457	1.75866	2.87845	2.84219	5.93089	5.10982	10.6786	8.90426
	12.64	0.609573	0.982586	1.46872	1.77085	2.91438	2.86611	5.98636	5.15585	10.7392	8.98952
	12.74	0.621292	0.988741	1.47849	1.78304	2.93314	2.89002	6.03831	5.20185	10.8388	9.07467
	12.84	0.619339	0.994895	1.48239	1.79522	2.95071	2.91392	6.07738	5.24781	10.9032	9.15972
	12.94	0.631058	1.00105	1.51051	1.8074	2.97806	2.93781	6.12035	5.29375	10.9813	9.24466
	13.04	0.636917	1.0072	1.51559	1.81958	3.0015	2.9617	6.16722	5.33966	11.0653	9.32949
	13.14	0.637695	1.01336	1.51755	1.83176	3.02689	2.98558	6.2141	5.38554	11.1298	9.41423
	13.24	0.642776	1.01951	1.5195	1.84393	3.05032	3.00945	6.26292	5.43139	11.2099	9.49886
	13.34	0.63887	1.02566	1.54489	1.85611	3.07181	3.03331	6.30785	5.47722	11.2841	9.58338
	13.44	0.652542	1.03181	1.56442	1.86828	3.10188	3.05717	6.36253	5.52301	11.3649	9.6678
	13.54	0.662308	1.03796	1.57419	1.88045	3.12259	3.08102	6.39769	5.56878	11.4559	9.75212
	13.64	0.658401	1.04411	1.58005	1.89262	3.13821	3.10486	6.44847	5.61453	11.5321	9.83634
	13.74	0.672073	1.05026	1.59958	1.90478	3.16751	3.12869	6.48753	5.66024	11.6259	9.92045
	13.84	0.681839	1.05641	1.60349	1.91695	3.18118	3.15252	6.54613	5.70592	11.7059	10.0045
	13.94	0.696686	1.06256	1.61911	1.92911	3.21751	3.17634	6.58832	5.75158	11.8009	10.0884
	14.04	0.696289	1.06871	1.62888	1.94127	3.2261	3.20015	6.61136	5.7972	11.8544	10.1722
	14.14	0.70137	1.07485	1.63669	1.95343	3.24368	3.22396	6.64574	5.8428	11.9169	10.2559
	14.24	0.70723	1.081	1.65817	1.96558	3.2847	3.24775	6.70238	5.88838	12.0184	10.3394
	14.34	0.711136	1.08715	1.66208	1.97774	3.29915	3.27154	6.73558	5.93392	12.079	10.4229
	14.44	0.720901	1.09329	1.68356	1.98989	3.31595	3.29533	6.77269	5.97943	12.154	10.5063
	14.54	0.730667	1.09944	1.68747	2.00204	3.3511	3.3191	6.82152	6.02492	12.2431	10.5896
	14.64	0.736526	1.10559	1.69919	2.01419	3.36673	3.34287	6.86253	6.07038	12.3192	10.6728
	14.74	0.750198	1.11173	1.71286	2.02634	3.39993	3.36663	6.92503	6.11581	12.3993	10.7559
	14.84	0.759964	1.11788	1.7234	2.03848	3.42923	3.39038	6.97191	6.16121	12.454	10.8389
	14.94	0.750198	1.12402	1.73044	2.05062	3.44485	3.41413	6.99144	6.20659	12.5282	10.9217
	15.04	0.760742	1.13016	1.75583	2.06276	3.47025	3.43786	7.04613	6.25193	12.6239	11.0045
	15.14	0.771683	1.13631	1.76559	2.0749	3.48978	3.4616	7.093	6.29726	12.7001	11.0872
	15.24	0.781448	1.14245	1.77145	2.08704	3.50735	3.48532	7.13206	6.34255	12.7743	11.1698
	15.34	0.791214	1.14859	1.78513	2.09918	3.54056	3.50904	7.18285	6.38781	12.8602	11.2522
	15.44	0.806839	1.15473	1.79684	2.11131	3.57649	3.53274	7.24144	6.43304	12.9501	11.3346
	15.54	0.810745	1.16087	1.79489	2.12344	3.59134	3.55645	7.27269	6.47825	13.0153	11.4169
	15.64	0.810745	1.16701	1.80466	2.13557	3.61673	3.58014	7.31566	6.52343	13.0809	11.4991
	15.74	0.830276	1.17315	1.83395	2.1477	3.65189	3.60383	7.36253	6.56859	13.1552	11.5811
	15.84	0.840042	1.17929	1.8445	2.15982	3.68118	3.62751	7.41605	6.61371	13.2352	11.6631
	15.94	0.84082	1.18543	1.85544	2.17195	3.70071	3.65118	7.47386	6.6588	13.3017	11.745
	16.04	0.847855	1.19157	1.87497	2.18407	3.73001	3.67484	7.51683	6.70387	13.3739	11.8267
	16.14	0.855667	1.19771	1.88474	2.19619	3.74564	3.6985	7.56371	6.74892	13.4442	11.9084
	16.24	0.867386	1.20384	1.89059	2.20831	3.77103	3.72215	7.60277	6.79393	13.5243	11.99
	16.34	0.877151	1.20998	1.90036	2.22042	3.80618	3.74579	7.66331	6.83891	13.6063	12.0714
	16.44	0.881058	1.21612	1.91403	2.23254	3.81595	3.76943	7.69652	6.88387	13.6747	12.1528
	16.54	0.881058	1.22225	1.9238	2.24465	3.8343	3.79305	7.74339	6.9288	13.7431	12.234
	16.64	0.890823	1.22839	1.93942	2.25676	3.87064	3.81668	7.77269	6.9737	13.829	12.3152
	16.74	0.902542	1.23452	1.94919	2.26887	3.89212	3.84029	7.82347	7.01858	13.8993	12.3963
	16.84	0.896683	1.24066	1.95895	2.28098	3.91751	3.8639	7.86839	7.06342	13.9899	12.4772
	16.94	0.896683	1.24679	1.96872	2.29308	3.92728	3.88749	7.91722	7.10824	14.0556	12.5581
	17.04	0.901367	1.25292	1.9734	2.30518	3.94485	3.91108	7.96214	7.15303	14.1513	12.6389
	17.14	0.912308	1.25906	1.98434	2.31729	3.98001	3.93467	8.00706	7.1978	14.2352	12.7195
	17.24	0.923248	1.26519	1.99919	2.32939	4.00462	3.95825	8.03754	7.24253	14.3106	12.8001
	17.34	0.92012	1.27132	2.00778	2.34148	4.0347	3.98182	8.08324	7.28724	14.3895	12.8806
	17.44	0.929886	1.27745	2.01169	2.35358	4.04915	4.00538	8.13011	7.33192	14.452	12.961
	17.54	0.935745	1.28358	2.02731	2.36567	4.07571	4.02893	8.16995	7.37658	14.5145	13.0412
	17.64	0.945511	1.28971	2.05661	2.37776	4.10892	4.05248	8.23167	7.4212	14.5927	13.1214
	17.74	0.963089	1.29584	2.07224	2.38985	4.14407	4.07602	8.25902	7.4658	14.6825	13.2015
	17.84	0.974808	1.30197	2.07809	2.40194	4.17532	4.09955	8.30785	7.51037	14.7587	13.2815
	17.94	0.965042	1.3081	2.09254	2.41403	4.18509	4.12308	8.33128	7.55492	14.8427	13.3613
	18.04	0.974808	1.31423	2.10349	2.42611	4.20853	4.14659	8.38597	7.59943	14.9169	13.4411
	18.14	0.968948	1.32036	2.12302	2.43819	4.23782	4.17011	8.44066	7.64392	14.9821	13.5208
	18.24	0.974808	1.32649	2.13278	2.45027	4.25345	4.19361	8.47581	7.68838	15.0536	13.6004
	18.34	0.979492	1.33261	2.14255	2.46235	4.26907	4.21711	8.52074	7.73282	15.1239	13.6799
	18.44	0.990433	1.33874	2.16208	2.47443	4.29837	4.2406	8.56175	7.77722	15.1981	13.7593
	18.54	1.00801	1.34486	2.18356	2.4865	4.33548	4.26408	8.61644	7.8216	15.2645	13.8385
	18.64	1.00215	1.35099	2.20309	2.49857	4.3597	4.28755	8.66331	7.86596	15.3407	13.9177
	18.74	1.0002	1.35712	2.20192	2.51064	4.36868	4.31102	8.70433	7.91028	15.3934	13.9968
	18.84	1.01387	1.36324	2.21677	2.52271	4.39407	4.33448	8.75902	7.95458	15.4755	14.0758
	18.94	1.01192	1.36936	2.22849	2.53478	4.41165	4.35793	8.80199	7.99884	15.5536	14.1547
	19.04	1.01778	1.37549	2.25388	2.54684	4.44095	4.38138	8.83324	8.04309	15.6239	14.2335
	19.14	1.02168	1.38161	2.25583	2.55891	4.46634	4.40482	8.8723	8.0873	15.6962	14.3123
	19.24	1.02754	1.38773	2.25778	2.57097	4.49173	4.42825	8.91331	8.13149	15.7743	14.3909
	19.34	1.04121	1.39385	2.28903	2.58303	4.52103	4.45167	8.95628	8.17565	15.8552	14.4694
	19.44	1.05098	1.39998	2.29684	2.59508	4.53665	4.47508	9.00121	8.21979	15.9423	14.5478
	19.54	1.05684	1.4061	2.30856	2.60714	4.56009	4.49849	9.04691	8.26389	16.0048	14.6261
	19.64	1.06152	1.41222	2.31247	2.61919	4.57571	4.5219	9.093	8.30797	16.0907	14.7044
	19.74	1.07246	1.41834	2.32301	2.63125	4.59993	4.54529	9.13402	8.35202	16.1649	14.7825
	19.84	1.07832	1.42446	2.34177	2.6433	4.62064	4.56868	9.18675	8.39605	16.245	14.8605
	19.94	1.07246	1.43058	2.34567	2.65534	4.64798	4.59206	9.22386	8.44005	16.3017	14.9385
	20.04	1.07832	1.43669	2.3613	2.66739	4.65775	4.61543	9.24925	8.48402	16.3505	15.0163
	20.14	1.10176	1.44281	2.37888	2.67943	4.69485	4.6388	9.30199	8.52796	16.4286	15.094
	20.24	1.10762	1.44893	2.39059	2.69148	4.71634	4.66215	9.3391	8.57188	16.5009	15.1717
	20.34	1.12129	1.45505	2.41013	2.70352	4.74564	4.6855	9.38597	8.61577	16.5692	15.2493
	20.44	1.11739	1.46116	2.41403	2.71555	4.77103	4.70885	9.43285	8.65963	16.6434	15.3267
	20.54	1.11739	1.46728	2.42966	2.72759	4.78665	4.73218	9.47972	8.70346	16.6962	15.4041
	20.64	1.12129	1.4734	2.43356	2.73963	4.80618	4.75551	9.50316	8.74727	16.7645	15.4814
	20.74	1.12715	1.47951	2.44919	2.75166	4.82962	4.77883	9.54613	8.79105	16.8239	15.5585
	20.84	1.14551	1.48563	2.4734	2.76369	4.8597	4.80215	9.593	8.83481	16.9013	15.6356
	20.94	1.1584	1.49174	2.48434	2.77572	4.88821	4.82546	9.63206	8.87853	16.954	15.7126
	21.04	1.1545	1.49785	2.49997	2.78774	4.90189	4.84876	9.66722	8.92223	17.0302	15.7895
	21.14	1.16231	1.50397	2.49997	2.79977	4.92728	4.87205	9.70824	8.96591	17.077	15.8663
	21.24	1.16035	1.51008	2.51364	2.81179	4.94095	4.89534	9.7473	9.00956	17.1259	15.943
	21.34	1.17012	1.51619	2.52341	2.82381	4.97025	4.91861	9.79222	9.05317	17.1903	16.0196
	21.44	1.17989	1.5223	2.54489	2.83583	5.0015	4.94188	9.83519	9.09677	17.245	16.0961
	21.54	1.19942	1.52841	2.57419	2.84785	5.02689	4.96515	9.88206	9.14033	17.3212	16.1725
	21.64	1.20996	1.53452	2.58005	2.85987	5.04056	4.98841	9.93089	9.18387	17.3837	16.2489
	21.74	1.22285	1.54063	2.59567	2.87188	5.07571	5.01166	9.968	9.22739	17.4599	16.3251
	21.84	1.22794	1.54674	2.58904	2.88389	5.09447	5.0349	10.0004	9.27087	17.5255	16.4012
	21.94	1.21895	1.55285	2.60231	2.8959	5.10774	5.05813	10.0403	9.31433	17.5829	16.4773
	22.04	1.22871	1.55896	2.60934	2.90791	5.14017	5.08136	10.0793	9.35776	17.6571	16.5532
	22.14	1.23848	1.56507	2.62302	2.91992	5.15579	5.10458	10.1153	9.40117	17.7313	16.6291
	22.24	1.24825	1.57118	2.62888	2.93192	5.17923	5.1278	10.1614	9.44454	17.8075	16.7049
	22.34	1.26387	1.57728	2.65231	2.94392	5.21439	5.151	10.2121	9.48789	17.8825	16.7805
	22.44	1.26778	1.58339	2.67184	2.95592	5.22806	5.1742	10.2551	9.53122	17.9599	16.8561
	22.54	1.27364	1.5895	2.6777	2.96792	5.2554	5.19739	10.2864	9.57452	18.0184	16.9316
	22.64	1.27754	1.5956	2.68161	2.97992	5.26907	5.22058	10.3157	9.61779	18.0927	17.007
	22.74	1.2959	1.60171	2.70114	2.99191	5.30228	5.24376	10.3645	9.66103	18.1767	17.0823
	22.84	1.30489	1.60781	2.707	3.00391	5.32376	5.26693	10.3977	9.70425	18.245	17.1575
	22.94	1.30879	1.61392	2.72067	3.0159	5.34329	5.29009	10.4348	9.74744	18.3095	17.2326
	23.04	1.31856	1.62002	2.72653	3.02789	5.35774	5.31324	10.4817	9.79061	18.3934	17.3076
	23.14	1.32832	1.62612	2.73044	3.03988	5.39017	5.33639	10.511	9.83375	18.4579	17.3826
	23.24	1.33809	1.63223	2.74802	3.05186	5.4097	5.35954	10.5539	9.87686	18.5321	17.4574
	23.34	1.33809	1.63833	2.75778	3.06384	5.42923	5.38267	10.6106	9.91994	18.6181	17.5322
	23.44	1.35567	1.64443	2.7695	3.07583	5.47025	5.4058	10.6731	9.963	18.6942	17.6068
	23.54	1.34395	1.65053	2.77223	3.0878	5.47806	5.42892	10.7004	10.006	18.7587	17.6814
	23.64	1.35059	1.65663	2.80466	3.09978	5.52103	5.45203	10.7571	10.049	18.8388	17.7559
	23.74	1.36153	1.66273	2.81052	3.11176	5.54056	5.47514	10.8118	10.092	18.8934	17.8303
	23.84	1.36348	1.66883	2.82028	3.12373	5.56673	5.49823	10.8489	10.135	18.9559	17.9045
	23.94	1.37129	1.67493	2.84372	3.13571	5.5972	5.52132	10.8957	10.1779	19.0302	17.9787
	24.04	1.36739	1.68103	2.84958	3.14768	5.61087	5.54441	10.9426	10.2208	19.0739	18.0528
	24.14	1.37129	1.68713	2.86325	3.15965	5.64212	5.56749	10.9719	10.2637	19.1415	18.1269
	24.24	1.39082	1.69323	2.89255	3.17161	5.67728	5.59056	11.0364	10.3065	19.2216	18.2008
	24.34	1.41035	1.69932	2.89841	3.18358	5.69095	5.61362	11.0715	10.3493	19.2958	18.2746
	24.44	1.41231	1.70542	2.91013	3.19554	5.70657	5.63667	11.1016	10.3921	19.3563	18.3484
	24.54	1.42012	1.71152	2.92966	3.2075	5.73978	5.65972	11.1633	10.4349	19.4306	18.422
	24.64	1.42989	1.71761	2.93356	3.21946	5.75931	5.68277	11.216	10.4776	19.495	18.4956
	24.74	1.43184	1.72371	2.94997	3.23142	5.78665	5.7058	11.259	10.5204	19.5614	18.5691
	24.84	1.43066	1.7298	2.95114	3.24337	5.80032	5.72883	11.2922	10.563	19.6298	18.6424
	24.94	1.4377	1.7359	2.96481	3.25532	5.82571	5.75184	11.3274	10.6057	19.7001	18.7157
	25.04	1.45137	1.74199	2.9902	3.26728	5.84525	5.77486	11.3918	10.6483	19.7899	18.7889
	25.14	1.46114	1.74809	2.99411	3.27923	5.86946	5.79786	11.4368	10.691	19.8544	18.8621
	25.24	1.47676	1.75418	3.02341	3.29117	5.89993	5.82086	11.4914	10.7335	19.9403	18.9351
	25.34	1.47676	1.76027	3.02927	3.30312	5.92337	5.84385	11.5129	10.7761	19.9794	19.008
	25.44	1.47676	1.76636	3.03903	3.31506	5.94095	5.86684	11.552	10.8186	20.0399	19.0809
	25.54	1.48067	1.77245	3.0527	3.32701	5.96048	5.88981	11.5813	10.8611	20.1005	19.1536
	25.64	1.5002	1.77854	3.07224	3.33895	5.99954	5.91278	11.6262	10.9036	20.1532	19.2263
	25.74	1.50606	1.78463	3.082	3.35089	6.03079	5.93575	11.6614	10.9461	20.2196	19.2989
	25.84	1.50606	1.79072	3.10426	3.36282	6.04642	5.9587	11.6965	10.9885	20.2938	19.3713
	25.94	1.51582	1.79681	3.12692	3.37476	6.08548	5.98165	11.7473	11.0309	20.3681	19.4437
	26.04	1.51582	1.8029	3.13474	3.38669	6.10892	6.00459	11.7844	11.0733	20.4384	19.516
	26.14	1.51973	1.80899	3.1445	3.39862	6.12454	6.02753	11.8313	11.1156	20.4989	19.5883
	26.24	1.52168	1.81508	3.14645	3.41055	6.1468	6.05045	11.8711	11.1579	20.5505	19.6604
	26.34	1.51973	1.82117	3.15427	3.42248	6.17142	6.07337	11.9075	11.2002	20.6239	19.7324
	26.44	1.52559	1.82725	3.16989	3.4344	6.20071	6.09629	11.9524	11.2425	20.6903	19.8044
	26.54	1.54199	1.83334	3.19528	3.44632	6.23782	6.11919	11.9953	11.2847	20.7626	19.8763
	26.64	1.55293	1.83943	3.20505	3.45825	6.25931	6.14209	12.0383	11.327	20.8368	19.948
	26.74	1.56856	1.84551	3.23434	3.47017	6.28275	6.16498	12.0832	11.3691	20.9267	20.0197
	26.84	1.56856	1.8516	3.24997	3.48208	6.30423	6.18787	12.1301	11.4113	20.9872	20.0913
	26.94	1.56856	1.85768	3.24997	3.494	6.31204	6.21074	12.1653	11.4534	21.0419	20.1628
	27.04	1.56778	1.86377	3.25896	3.50591	6.33665	6.23361	12.1899	11.4956	21.1017	20.2343
	27.14	1.57051	1.86985	3.27419	3.51783	6.35696	6.25648	12.2258	11.5376	21.1591	20.3056
	27.24	1.58028	1.87593	3.28122	3.52974	6.3765	6.27933	12.2629	11.5797	21.2099	20.3769
	27.34	1.5959	1.88201	3.30466	3.54164	6.41946	6.30218	12.3157	11.6217	21.2938	20.448
	27.44	1.59981	1.8881	3.32419	3.55355	6.44485	6.32502	12.3528	11.6638	21.3485	20.5191
	27.54	1.60567	1.89418	3.33005	3.56546	6.47025	6.34786	12.3918	11.7057	21.3993	20.5901
	27.64	1.60176	1.90026	3.33981	3.57736	6.49641	6.37069	12.4328	11.7477	21.4462	20.661
	27.74	1.60957	1.90634	3.34958	3.58926	6.52689	6.39351	12.4719	11.7896	21.5087	20.7318
	27.84	1.61153	1.91242	3.35934	3.60116	6.53665	6.41632	12.511	11.8315	21.579	20.8025
	27.94	1.61035	1.9185	3.36911	3.61306	6.56009	6.43913	12.552	11.8734	21.6298	20.8732
	28.04	1.61739	1.92458	3.37888	3.62495	6.58743	6.46193	12.595	11.9153	21.6942	20.9437
	28.14	1.61739	1.93066	3.37888	3.63685	6.60696	6.48472	12.6282	11.9571	21.7645	21.0142
	28.24	1.62715	1.93674	3.40231	3.64874	6.64603	6.5075	12.6711	11.9989	21.829	21.0846
	28.34	1.64082	1.94281	3.4238	3.66063	6.67142	6.53028	12.7063	12.0407	21.8895	21.1549
	28.44	1.64668	1.94889	3.42575	3.67251	6.70267	6.55305	12.7473	12.0824	21.9559	21.2251
	28.54	1.65645	1.95497	3.44411	3.6844	6.7261	6.57582	12.7852	12.1242	22.0329	21.2952
	28.64	1.66035	1.96104	3.46481	3.69628	6.74954	6.59857	12.8332	12.1659	22.1102	21.3652
	28.74	1.67207	1.96712	3.47653	3.70817	6.77493	6.62132	12.8821	12.2075	22.1903	21.4352
	28.84	1.66621	1.97319	3.48044	3.72005	6.79642	6.64407	12.8996	12.2492	22.247	21.505
	28.94	1.66035	1.97927	3.49411	3.73192	6.81595	6.6668	12.9328	12.2908	22.2802	21.5748
	29.04	1.68575	1.98534	3.51364	3.7438	6.84915	6.68953	12.9875	12.3324	22.3602	21.6445
	29.14	1.68965	1.99142	3.52927	3.75568	6.86946	6.71225	13.0364	12.374	22.4345	21.7141
	29.24	1.69629	1.99749	3.53903	3.76755	6.89798	6.73497	13.0793	12.4155	22.4774	21.7836
	29.34	1.70723	2.00356	3.5488	3.77942	6.91751	6.75767	13.1223	12.457	22.5399	21.8531
	29.44	1.70645	2.00963	3.55779	3.79129	6.93236	6.78037	13.1723	12.4985	22.6095	21.9224
	29.54	1.70918	2.01571	3.57224	3.80316	6.94876	6.80307	13.22	12.54	22.6727	21.9917
	29.64	1.71504	2.02178	3.58278	3.81502	6.96439	6.82576	13.261	12.5814	22.7274	22.0609
	29.74	1.72676	2.02785	3.60739	3.82689	6.98587	6.84843	13.3118	12.6229	22.7802	22.1299
	29.84	1.72676	2.03392	3.6152	3.83875	7.01126	6.87111	13.343	12.6643	22.8505	22.199
	29.94	1.72676	2.03999	3.62106	3.85061	7.03275	6.89377	13.3782	12.7056	22.9091	22.2679
	30.04	1.74043	2.04606	3.63083	3.86247	7.04056	6.91643	13.4153	12.747	22.9696	22.3367
	30.14	1.73653	2.05213	3.6445	3.87432	7.06985	6.93908	13.466	12.7883	23.0341	22.4055
	30.24	1.75606	2.05819	3.66599	3.88618	7.09134	6.96173	13.5168	12.8296	23.1063	22.4741
	30.34	1.74629	2.06426	3.6738	3.89803	7.11087	6.98436	13.552	12.8708	23.1688	22.5427
	30.44	1.7502	2.07033	3.68356	3.90988	7.13626	7.00699	13.5813	12.9121	23.2196	22.6112
	30.54	1.75606	2.0764	3.70895	3.92173	7.15189	7.02962	13.6231	12.9533	23.2809	22.6796
	30.64	1.76582	2.08246	3.71872	3.93357	7.18001	7.05223	13.6731	12.9945	23.3505	22.748
	30.74	1.7666	2.08853	3.73044	3.94542	7.20853	7.07484	13.7043	13.0356	23.3974	22.8162
	30.84	1.77168	2.09459	3.73044	3.95726	7.21829	7.09744	13.7434	13.0768	23.4559	22.8844
	30.94	1.78731	2.10066	3.74606	3.9691	7.23782	7.12004	13.7785	13.1179	23.538	22.9525
	31.04	1.80098	2.10672	3.75388	3.98094	7.26126	7.14263	13.8137	13.159	23.5907	23.0205
	31.14	1.81075	2.11279	3.7695	3.99278	7.27689	7.16521	13.8469	13.2	23.6454	23.0884
	31.24	1.82246	2.11885	3.78981	4.00462	7.30618	7.18778	13.8996	13.2411	23.7177	23.1562
	31.34	1.81583	2.12491	3.79997	4.01645	7.31712	7.21035	13.9086	13.2821	23.7696	23.224
	31.44	1.81856	2.13098	3.8027	4.02828	7.33548	7.23291	13.9309	13.3231	23.829	23.2916
	31.54	1.83028	2.13704	3.83395	4.04011	7.36478	7.25546	13.9817	13.364	23.8759	23.3592
	31.64	1.82832	2.1431	3.832	4.05194	7.37845	7.27801	14.0207	13.405	23.9188	23.4267
	31.74	1.84004	2.14916	3.85544	4.06377	7.41438	7.30055	14.0676	13.4459	23.9989	23.4941
	31.84	1.8291	2.15522	3.84372	4.07559	7.41556	7.32308	14.0813	13.4868	24.0497	23.5615
	31.94	1.8459	2.16128	3.86911	4.08741	7.44681	7.3456	14.1184	13.5276	24.1259	23.6287
	32.04	1.8459	2.16734	3.87888	4.09923	7.46048	7.36812	14.1555	13.5685	24.1727	23.6959
	32.14	1.8459	2.1734	3.87888	4.11105	7.4722	7.39063	14.1965	13.6093	24.2255	23.763
	32.24	1.8459	2.17946	3.88864	4.12287	7.48978	7.41314	14.2317	13.6501	24.2899	23.83
	32.34	1.84981	2.18552	3.89255	4.13468	7.51517	7.43563	14.2746	13.6908	24.3427	23.8969
	32.44	1.86153	2.19157	3.91403	4.1465	7.53665	7.45812	14.3274	13.7316	24.4052	23.9637
	32.54	1.84981	2.19763	3.91286	4.15831	7.54642	7.48061	14.3547	13.7723	24.4286	24.0305
	32.64	1.86543	2.20369	3.93942	4.17012	7.56985	7.50308	14.4114	13.8129	24.4989	24.0972
	32.74	1.8752	2.20974	3.94919	4.18193	7.59134	7.52555	14.4504	13.8536	24.5595	24.1638
	32.84	1.8791	2.2158	3.94919	4.19373	7.60892	7.54801	14.4914	13.8942	24.5985	24.2303
	32.94	1.88887	2.22185	3.96091	4.20554	7.6304	7.57047	14.5352	13.9348	24.6591	24.2967
	33.04	1.89082	2.22791	3.97067	4.21734	7.65189	7.59292	14.5793	13.9754	24.6981	24.363
	33.14	1.90137	2.23396	3.98239	4.22914	7.67142	7.61536	14.6145	14.016	24.7704	24.4293
	33.24	1.92012	2.24002	3.99606	4.24094	7.70657	7.63779	14.6496	14.0565	24.8309	24.4955
	33.34	1.92403	2.24607	4.01559	4.25273	7.73001	7.66022	14.6985	14.097	24.8954	24.5616
	33.44	1.92989	2.25212	4.03122	4.26453	7.75345	7.68264	14.7395	14.1375	24.9509	24.6276
	33.54	1.94356	2.25817	4.05075	4.27632	7.78157	7.70505	14.7785	14.178	25.0224	24.6936
	33.64	1.96309	2.26423	4.05466	4.28811	7.80814	7.72746	14.8137	14.2184	25.077	24.7594
	33.74	1.96504	2.27028	4.06638	4.2999	7.82376	7.74986	14.8508	14.2588	25.1474	24.8252
	33.84	1.97285	2.27633	4.08395	4.31169	7.85306	7.77225	14.884	14.2992	25.2118	24.8909
	33.94	1.97871	2.28238	4.08981	4.32347	7.87845	7.79464	14.925	14.3396	25.2724	24.9565
	34.04	1.97794	2.28843	4.09489	4.33526	7.8972	7.81702	14.9633	14.3799	25.3067	25.0221
	34.14	1.98653	2.29448	4.10349	4.34704	7.90579	7.83939	15.0012	14.4202	25.3739	25.0875
	34.24	2.0002	2.30053	4.11911	4.35882	7.93704	7.86175	15.0422	14.4605	25.4403	25.1529
	34.34	2.00606	2.30657	4.12888	4.3706	7.96048	7.88411	15.0813	14.5008	25.5028	25.2182
	34.44	2.00996	2.31262	4.14333	4.38237	7.98587	7.90646	15.1164	14.541	25.5595	25.2834
	34.54	2.01973	2.31867	4.16013	4.39415	8.00931	7.9288	15.1711	14.5812	25.62	25.3485
	34.64	2.03145	2.32472	4.17966	4.40592	8.04056	7.95114	15.2121	14.6214	25.6786	25.4136
	34.74	2.02559	2.33076	4.18942	4.41769	8.06009	7.97347	15.2414	14.6615	25.7294	25.4786
	34.84	2.04004	2.33681	4.20309	4.42946	8.08548	7.9958	15.2844	14.7017	25.7802	25.5435
	34.94	2.04707	2.34285	4.21872	4.44123	8.10892	8.01811	15.3215	14.7418	25.8427	25.6083
	35.04	2.05098	2.3489	4.23434	4.45299	8.13431	8.04042	15.3606	14.7819	25.9091	25.673
	35.14	2.0627	2.35494	4.2363	4.46476	8.14212	8.06272	15.3977	14.8219	25.9755	25.7377
	35.24	2.0666	2.36099	4.24997	4.47652	8.16946	8.08502	15.4407	14.862	26.0282	25.8023
	35.34	2.07051	2.36703	4.26364	4.48828	8.19485	8.10731	15.4817	14.902	26.079	25.8668
	35.44	2.07637	2.37307	4.2695	4.50003	8.2093	8.12959	15.5149	14.942	26.12	25.9312
	35.54	2.09981	2.37911	4.28903	4.51179	8.24954	8.15186	15.5598	14.9819	26.1923	25.9955
	35.64	2.10176	2.38516	4.2988	4.52354	8.27298	8.17413	15.5969	15.0219	26.245	26.0598
	35.74	2.09981	2.3912	4.30856	4.5353	8.29056	8.19639	15.634	15.0618	26.2997	26.124
	35.84	2.11543	2.39724	4.32224	4.54705	8.31595	8.21865	15.6809	15.1017	26.3485	26.1881
	35.94	2.11934	2.40328	4.33786	4.55879	8.33939	8.24089	15.7102	15.1415	26.4091	26.2521
	36.04	2.13496	2.40932	4.35349	4.57054	8.36673	8.26313	15.7512	15.1814	26.4618	26.316
	36.14	2.13496	2.41536	4.37302	4.58229	8.38626	8.28537	15.7903	15.2212	26.5087	26.3799
	36.24	2.16035	2.4214	4.38864	4.59403	8.41556	8.30759	15.836	15.261	26.5888	26.4437
	36.34	2.16621	2.42744	4.39841	4.60577	8.439	8.32981	15.8723	15.3008	26.6376	26.5074
	36.44	2.17598	2.43347	4.40895	4.61751	8.46243	8.35202	15.9075	15.3405	26.6845	26.571
	36.54	2.17598	2.43951	4.41013	4.62925	8.46634	8.37423	15.9328	15.3802	26.7341	26.6346
	36.64	2.1877	2.44555	4.43161	4.64098	8.5015	8.39643	15.9641	15.4199	26.8114	26.6981
	36.74	2.17598	2.45159	4.43356	4.65272	8.51517	8.41862	15.9934	15.4596	26.8505	26.7615
	36.84	2.19238	2.45762	4.46091	4.66445	8.54056	8.44081	16.0539	15.4992	26.9169	26.8248
	36.94	2.19942	2.46366	4.47067	4.67618	8.5679	8.46298	16.0871	15.5388	26.9716	26.888
	37.04	2.21309	2.46969	4.48434	4.6879	8.58743	8.48516	16.134	15.5784	27.0224	26.9512
	37.14	2.21895	2.47573	4.4902	4.69963	8.60696	8.50732	16.1731	15.618	27.0966	27.0143
	37.24	2.21895	2.48176	4.50192	4.71136	8.6265	8.52948	16.2004	15.6576	27.1571	27.0773
	37.34	2.23262	2.48779	4.51559	4.72308	8.64993	8.55163	16.2414	15.6971	27.2255	27.1402
	37.44	2.23848	2.49383	4.53513	4.7348	8.66751	8.57377	16.2844	15.7366	27.286	27.2031
	37.54	2.25215	2.49986	4.54099	4.74652	8.69173	8.59591	16.3235	15.7761	27.3505	27.2658
	37.64	2.25801	2.50589	4.55075	4.75824	8.71829	8.61804	16.3645	15.8155	27.3915	27.3285
	37.74	2.25801	2.51192	4.56442	4.76995	8.72806	8.64016	16.4075	15.8549	27.452	27.3912
	37.84	2.25801	2.51795	4.57614	4.78166	8.74368	8.66228	16.4387	15.8943	27.5106	27.4537
	37.94	2.27754	2.52399	4.58395	4.79338	8.77298	8.68439	16.4739	15.9337	27.5809	27.5162
	38.04	2.27364	2.53002	4.59567	4.80508	8.79446	8.70649	16.509	15.9731	27.6278	27.5786
	38.14	2.29512	2.53605	4.61716	4.81679	8.81595	8.72859	16.5481	16.0124	27.7059	27.6409
	38.24	2.30293	2.54207	4.63669	4.8285	8.8472	8.75067	16.5832	16.0517	27.7509	27.7031
	38.34	2.29707	2.5481	4.63551	4.8402	8.86868	8.77276	16.6223	16.091	27.8017	27.7653
	38.44	2.31075	2.55413	4.65622	4.85191	8.88235	8.79483	16.6633	16.1302	27.8505	27.8274
	38.54	2.3166	2.56016	4.67184	4.86361	8.90775	8.8169	16.6965	16.1694	27.9052	27.8894
	38.64	2.32832	2.56619	4.67575	4.8753	8.93118	8.83896	16.7434	16.2087	27.9599	27.9513
	38.74	2.33223	2.57221	4.69138	4.887	8.95657	8.86102	16.7825	16.2478	28.0048	28.0132
	38.84	2.34785	2.57824	4.71481	4.8987	8.99173	8.88306	16.8235	16.287	28.0692	28.075
	38.94	2.3584	2.58427	4.72653	4.91039	9.01712	8.9051	16.843	16.3261	28.1063	28.1367
	39.04	2.35957	2.59029	4.73434	4.92208	9.04056	8.92714	16.8918	16.3652	28.1442	28.1983
	39.14	2.3588	2.59632	4.73552	4.93377	9.06126	8.94917	16.9184	16.4043	28.1974	28.2599
	39.24	2.36739	2.60234	4.75192	4.94546	9.09016	8.97119	16.9602	16.4434	28.2411	28.3213
	39.34	2.37715	2.60836	4.77341	4.95714	9.11673	8.9932	16.9953	16.4824	28.2997	28.3827
	39.44	2.37715	2.61439	4.77927	4.96883	9.1265	9.01521	17.0403	16.5214	28.3544	28.4441
	39.54	2.39082	2.62041	4.79294	4.98051	9.14993	9.0372	17.0813	16.5604	28.4091	28.5053
	39.64	2.39668	2.62643	4.7988	4.99219	9.17532	9.0592	17.1203	16.5994	28.4599	28.5665
	39.74	2.40059	2.63245	4.81325	5.00387	9.18704	9.08118	17.1496	16.6383	28.5204	28.6276
	39.84	2.41231	2.63848	4.82614	5.01554	9.20657	9.10316	17.1868	16.6773	28.5692	28.6886
	39.94	2.40645	2.6445	4.82419	5.02722	9.2261	9.12514	17.2317	16.7161	28.62	28.7496
	40.04	2.41621	2.65052	4.84958	5.03889	9.2554	9.1471	17.2754	16.755	28.6806	28.8105
	40.14	2.42989	2.65654	4.86325	5.05056	9.27884	9.16906	17.3215	16.7939	28.7431	28.8713
	40.24	2.43575	2.66256	4.87888	5.06223	9.31009	9.19101	17.3664	16.8327	28.7958	28.932
	40.34	2.43575	2.66858	4.89255	5.0739	9.33548	9.21296	17.4016	16.8715	28.8544	28.9926
	40.44	2.44551	2.67459	4.8945	5.08557	9.35501	9.2349	17.4387	16.9103	28.9149	29.0532
	40.54	2.44551	2.68061	4.89841	5.09723	9.36478	9.25683	17.4621	16.949	28.9794	29.1137
	40.64	2.44942	2.68663	4.89841	5.10889	9.39017	9.27875	17.5032	16.9877	29.0341	29.1742
	40.74	2.46504	2.69265	4.91403	5.12055	9.40579	9.30067	17.5325	17.0264	29.0888	29.2345
	40.84	2.46504	2.69866	4.92966	5.13221	9.42532	9.32258	17.5715	17.0651	29.1434	29.2948
	40.94	2.47481	2.70468	4.94333	5.14387	9.44485	9.34449	17.6164	17.1038	29.2001	29.355
	41.04	2.47871	2.71069	4.95895	5.15552	9.46829	9.36638	17.6614	17.1424	29.2587	29.4151
	41.14	2.49043	2.71671	4.97849	5.16717	9.5015	9.38828	17.7024	17.181	29.3251	29.4752
	41.24	2.48848	2.72272	4.97849	5.17882	9.51985	9.41016	17.7317	17.2196	29.3739	29.5352
	41.34	2.49043	2.72874	4.98825	5.19047	9.54251	9.43204	17.7571	17.2582	29.4149	29.5951
	41.44	2.48926	2.73475	4.99802	5.20212	9.56009	9.45391	17.7922	17.2967	29.4696	29.6549
	41.54	2.50606	2.74077	5.01755	5.21377	9.5972	9.47577	17.8528	17.3352	29.5399	29.7147
	41.64	2.50606	2.74678	5.03317	5.22541	9.61087	9.49763	17.886	17.3737	29.5927	29.7744
	41.74	2.51778	2.75279	5.03903	5.23705	9.64017	9.51948	17.9211	17.4122	29.6493	29.834
	41.84	2.52168	2.7588	5.05348	5.24869	9.66556	9.54132	17.9621	17.4506	29.6884	29.8936
	41.94	2.52754	2.76481	5.07419	5.26033	9.67532	9.56316	17.9914	17.489	29.7392	29.953
	42.04	2.5334	2.77082	5.08591	5.27197	9.70657	9.58499	18.0383	17.5274	29.8095	30.0124
	42.14	2.52754	2.77683	5.08981	5.2836	9.7261	9.60681	18.0618	17.5658	29.8583	30.0718
	42.24	2.54121	2.78284	5.10349	5.29523	9.74954	9.62863	18.095	17.6041	29.9091	30.131
	42.34	2.55098	2.78885	5.12692	5.30686	9.77884	9.65044	18.1457	17.6424	29.9618	30.1902
	42.44	2.5627	2.79486	5.13474	5.31849	9.79446	9.67224	18.177	17.6807	30.0192	30.2493
	42.54	2.56856	2.80087	5.15427	5.33012	9.82767	9.69403	18.2278	17.719	30.0927	30.3083
	42.64	2.56856	2.80688	5.1738	5.34175	9.8511	9.71582	18.2727	17.7573	30.1415	30.3673
	42.74	2.57832	2.81289	5.19138	5.35337	9.86282	9.73761	18.3137	17.7955	30.1786	30.4262
	42.84	2.57832	2.81889	5.20114	5.36499	9.88118	9.75938	18.343	17.8337	30.2313	30.485
	42.94	2.58418	2.8249	5.207	5.37661	9.9136	9.78115	18.3782	17.8719	30.2919	30.5438
	43.04	2.592	2.8309	5.21091	5.38823	9.92923	9.80291	18.4035	17.91	30.3388	30.6024
	43.14	2.60762	2.83691	5.23434	5.39984	9.95267	9.82467	18.4571	17.9482	30.3954	30.661
	43.24	2.61153	2.84292	5.2402	5.41146	9.98196	9.84642	18.4934	17.9863	30.4618	30.7196
	43.34	2.63106	2.84892	5.25465	5.42307	10.0074	9.86816	18.5344	18.0244	30.5009	30.778
	43.44	2.63223	2.85492	5.26677	5.43468	10.0281	9.88989	18.5688	18.0624	30.547	30.8364
	43.54	2.63496	2.86093	5.28317	5.44629	10.0464	9.91162	18.6067	18.1005	30.62	30.8947
	43.64	2.64864	2.86693	5.2988	5.4579	10.0699	9.93334	18.6418	18.1385	30.6591	30.953
	43.74	2.6545	2.87293	5.31247	5.4695	10.105	9.95506	18.6614	18.1765	30.7138	31.0111
	43.84	2.64941	2.87893	5.30856	5.48111	10.1167	9.97677	18.6926	18.2145	30.7489	31.0692
	43.94	2.65645	2.88494	5.32419	5.49271	10.1304	9.99847	18.7258	18.2524	30.7997	31.1273
	44.04	2.65645	2.89094	5.33981	5.50431	10.1558	10.0202	18.7727	18.2903	30.8505	31.1852
	44.14	2.67012	2.89694	5.33981	5.51591	10.1695	10.0419	18.8118	18.3282	30.8934	31.2431
	44.24	2.68965	2.90294	5.35934	5.5275	10.1949	10.0635	18.8567	18.3661	30.9599	31.3009
	44.34	2.69942	2.90894	5.37302	5.5391	10.2144	10.0852	18.8918	18.4039	31.0184	31.3587
	44.44	2.72676	2.91494	5.39841	5.55069	10.2495	10.1069	18.9407	18.4418	31.0692	31.4163
	44.54	2.71309	2.92093	5.39841	5.56228	10.2613	10.1285	18.9582	18.4796	31.0946	31.4739
	44.64	2.73067	2.92693	5.42184	5.57387	10.2788	10.1502	19.0012	18.5174	31.1395	31.5315
	44.74	2.73653	2.93293	5.43747	5.58545	10.314	10.1718	19.0422	18.5551	31.1923	31.5889
	44.84	2.73653	2.93893	5.43356	5.59704	10.3245	10.1935	19.0618	18.5929	31.245	31.6463
	44.94	2.73653	2.94492	5.44333	5.60862	10.3374	10.2151	19.1008	18.6306	31.2802	31.7036
	45.04	2.7502	2.95092	5.45895	5.6202	10.3609	10.2367	19.1418	18.6683	31.3192	31.7609
	45.14	2.75606	2.95692	5.45895	5.63178	10.3765	10.2584	19.175	18.7059	31.37	31.8181
	45.24	2.75996	2.96291	5.4734	5.64336	10.3902	10.28	19.2219	18.7436	31.4188	31.8752
	45.34	2.76582	2.96891	5.4902	5.65494	10.4156	10.3016	19.2512	18.7812	31.4638	31.9322
	45.44	2.78027	2.9749	5.50974	5.66651	10.4507	10.3232	19.2903	18.8188	31.5282	31.9892
	45.54	2.80098	2.98089	5.52341	5.67808	10.4663	10.3448	19.3215	18.8564	31.579	32.0461
	45.64	2.80684	2.98689	5.53903	5.68965	10.4898	10.3664	19.3645	18.8939	31.6434	32.1029
	45.74	2.80684	2.99288	5.5527	5.70122	10.5152	10.3879	19.4055	18.9314	31.6884	32.1597
	45.84	2.81075	2.99887	5.5488	5.71279	10.5152	10.4095	19.4407	18.9689	31.7294	32.2164
	45.94	2.8166	3.00486	5.56442	5.72436	10.5386	10.4311	19.4719	19.0064	31.7821	32.273
	46.04	2.82637	3.01086	5.57614	5.73592	10.562	10.4526	19.5207	19.0439	31.8446	32.3295
	46.14	2.82637	3.01685	5.58395	5.74748	10.5796	10.4742	19.55	19.0813	31.8895	32.386
	46.24	2.82637	3.02284	5.60349	5.75904	10.605	10.4957	19.591	19.1187	31.9333	32.4424
	46.34	2.84004	3.02883	5.61911	5.7706	10.6187	10.5173	19.6203	19.1561	31.9794	32.4988
	46.44	2.8459	3.03482	5.63278	5.78215	10.6441	10.5388	19.6516	19.1935	32.0302	32.555
	46.54	2.85567	3.04081	5.6445	5.79371	10.6617	10.5603	19.6914	19.2308	32.0966	32.6112
	46.64	2.85567	3.04679	5.65231	5.80526	10.68	10.5819	19.7219	19.2682	32.1337	32.6674
	46.74	2.85567	3.05278	5.67184	5.81681	10.6968	10.6034	19.7629	19.3055	32.2001	32.7234
	46.84	2.8752	3.05877	5.69333	5.82836	10.7261	10.6249	19.802	19.3427	32.2567	32.7794
	46.94	2.8752	3.06476	5.69724	5.83991	10.7456	10.6464	19.8313	19.38	32.2997	32.8354
	47.04	2.8752	3.07074	5.70192	5.85145	10.7574	10.6679	19.8625	19.4172	32.3446	32.8912
	47.14	2.8752	3.07673	5.71677	5.86299	10.7671	10.6894	19.9016	19.4544	32.3954	32.947
	47.24	2.88887	3.08271	5.72458	5.87454	10.7867	10.7108	19.9328	19.4916	32.4306	33.0027
	47.34	2.89473	3.0887	5.7402	5.88608	10.8101	10.7323	19.9621	19.5287	32.4735	33.0584
	47.44	2.89941	3.09468	5.74997	5.89761	10.8355	10.7538	19.9856	19.5659	32.5399	33.114
	47.54	2.91817	3.10067	5.75388	5.90915	10.8492	10.7752	20.0325	19.603	32.5907	33.1695
	47.64	2.91817	3.10665	5.7695	5.92068	10.8765	10.7967	20.0618	19.6401	32.6434	33.2249
	47.74	2.93379	3.11263	5.79489	5.93222	10.9019	10.8181	20.1067	19.6772	32.7216	33.2803
	47.84	2.93965	3.11862	5.79684	5.94375	10.9234	10.8396	20.1399	19.7142	32.7665	33.3356
	47.94	2.93965	3.1246	5.80075	5.95528	10.9312	10.861	20.177	19.7512	32.8056	33.3909
	48.04	2.95332	3.13058	5.81442	5.9668	10.9566	10.8824	20.2043	19.7882	32.8622	33.446
	48.14	2.95918	3.13656	5.82809	5.97833	10.9781	10.9039	20.2297	19.8252	32.9013	33.5012
	48.24	2.95918	3.14254	5.832	5.98985	10.9976	10.9253	20.2785	19.8622	32.9423	33.5562
	48.34	2.96309	3.14852	5.84177	6.00137	11.0218	10.9467	20.3137	19.8991	32.9911	33.6112
	48.44	2.97285	3.1545	5.85544	6.01289	11.0386	10.9681	20.343	19.936	33.0243	33.6661
	48.54	2.97871	3.16048	5.8613	6.02441	11.0601	10.9895	20.3782	19.9729	33.0712	33.7209
	48.64	2.97403	3.16646	5.87029	6.03593	11.0886	11.0109	20.4184	20.0097	33.1056	33.7757
	48.74	2.97559	3.17244	5.88356	6.04744	11.1058	11.0323	20.4453	20.0466	33.1587	33.8304
	48.84	2.98848	3.17842	5.90427	6.05895	11.1382	11.0536	20.4836	20.0834	33.2138	33.885
	48.94	2.98145	3.18439	5.90817	6.07046	11.146	11.075	20.5059	20.1202	33.2411	33.9396
	49.04	2.99825	3.19037	5.91989	6.08197	11.1714	11.0964	20.5539	20.157	33.2841	33.9941
	49.14	2.99825	3.19635	5.92458	6.09348	11.2007	11.1177	20.5832	20.1937	33.3407	34.0485
	49.24	3.01192	3.20232	5.94138	6.10499	11.2261	11.1391	20.6262	20.2304	33.3817	34.1029
	49.34	3.01778	3.2083	5.95505	6.11649	11.2456	11.1604	20.6731	20.2671	33.4442	34.1572
	49.44	3.01778	3.21427	5.97067	6.12799	11.271	11.1817	20.6965	20.3038	33.4911	34.2114
	49.54	3.02872	3.22025	5.99138	6.13949	11.3074	11.2031	20.7504	20.3405	33.5509	34.2656
	49.64	3.03731	3.22622	5.9902	6.15099	11.3257	11.2244	20.7727	20.3771	33.6005	34.3197
	49.74	3.04707	3.2322	6.00974	6.16248	11.3589	11.2457	20.8274	20.4137	33.6649	34.3737
	49.84	3.03731	3.23817	6.00974	6.17398	11.3667	11.267	20.8528	20.4503	33.7001	34.4277
	49.94	3.05684	3.24414	6.02927	6.18547	11.3921	11.2883	20.8879	20.4869	33.747	34.4816
	50.04	3.05684	3.25011	6.03903	6.19696	11.4097	11.3096	20.9172	20.5234	33.7938	34.5354
	50.14	3.05684	3.25609	6.05075	6.20845	11.4351	11.3309	20.9524	20.56	33.8505	34.5892
	50.24	3.06075	3.26206	6.04489	6.21994	11.4449	11.3522	20.9719	20.5965	33.8895	34.6429
	50.34	3.07637	3.26803	6.07028	6.23142	11.471	11.3734	21.0129	20.6329	33.954	34.6966
	50.44	3.0666	3.274	6.07028	6.24291	11.4878	11.3947	21.0422	20.6694	34.0009	34.7501
	50.54	3.0666	3.27997	6.08395	6.25439	11.5113	11.416	21.0657	20.7058	34.0536	34.8036
	50.64	3.07442	3.28594	6.10349	6.26587	11.5406	11.4372	21.1067	20.7422	34.1044	34.8571
	50.74	3.0959	3.2919	6.12302	6.27735	11.5816	11.4585	21.1614	20.7786	34.1493	34.9105
	50.84	3.0959	3.29787	6.13864	6.28882	11.607	11.4797	21.1848	20.815	34.1884	34.9638
	50.94	3.10957	3.30384	6.15231	6.3003	11.6206	11.5009	21.2317	20.8513	34.2333	35.017
	51.04	3.11543	3.30981	6.16794	6.31177	11.6499	11.5222	21.2649	20.8877	34.2899	35.0702
	51.14	3.11934	3.31577	6.17966	6.32324	11.6753	11.5434	21.3164	20.924	34.329	35.1233
	51.24	3.1252	3.32174	6.19411	6.33471	11.6968	11.5646	21.343	20.9602	34.3727	35.1764
	51.34	3.1252	3.32771	6.21481	6.34618	11.7202	11.5858	21.384	20.9965	34.4208	35.2293
	51.44	3.13574	3.33367	6.22653	6.35764	11.7417	11.607	21.4035	21.0327	34.4677	35.2823
	51.54	3.13692	3.33964	6.23044	6.36911	11.7554	11.6282	21.4426	21.0689	34.5106	35.3351
	51.64	3.15059	3.3456	6.25388	6.38057	11.7788	11.6494	21.4836	21.1051	34.5653	35.3879
	51.74	3.15645	3.35156	6.2695	6.39203	11.8062	11.6706	21.5129	21.1413	34.6102	35.4406
	51.84	3.15645	3.35753	6.26559	6.40349	11.8257	11.6918	21.5481	21.1774	34.6571	35.4933
	51.94	3.14668	3.36349	6.26364	6.41494	11.8257	11.7129	21.5676	21.2135	34.6806	35.5459
	52.04	3.14668	3.36945	6.28122	6.4264	11.8499	11.7341	21.6125	21.2496	34.7216	35.5984
	52.14	3.14668	3.37541	6.29099	6.43785	11.8667	11.7553	21.6438	21.2857	34.7645	35.6509
	52.24	3.16817	3.38138	6.31052	6.4493	11.8882	11.7764	21.6926	21.3218	34.8173	35.7033
	52.34	3.16817	3.38734	6.32028	6.46075	11.9077	11.7975	21.7219	21.3578	34.8602	35.7556
	52.44	3.16231	3.3933	6.32028	6.4722	11.9175	11.8187	21.7532	21.3938	34.9052	35.8079
	52.54	3.17793	3.39926	6.34372	6.48364	11.9409	11.8398	21.802	21.4298	34.9696	35.8601
	52.64	3.1916	3.40522	6.35934	6.49509	11.9702	11.8609	21.8235	21.4658	35.0106	35.9122
	52.74	3.19746	3.41118	6.37302	6.50653	11.9976	11.8821	21.8567	21.5017	35.0614	35.9643
	52.84	3.19746	3.41713	6.38864	6.51797	12.0113	11.9032	21.9035	21.5376	35.1102	36.0163
	52.94	3.20137	3.42309	6.39255	6.52941	12.0269	11.9243	21.9328	21.5735	35.1552	36.0683
	53.04	3.20723	3.42905	6.41989	6.54084	12.0464	11.9454	21.9719	21.6094	35.2001	36.1202
	53.14	3.2209	3.43501	6.4238	6.55228	12.0699	11.9665	22.0032	21.6452	35.2509	36.172
	53.24	3.22676	3.44096	6.43942	6.56371	12.0855	11.9875	22.0461	21.6811	35.3036	36.2237
	53.34	3.23067	3.44692	6.44919	6.57514	12.107	12.0086	22.093	21.7169	35.3602	36.2754
	53.44	3.24629	3.45287	6.46872	6.58657	12.1402	12.0297	22.1321	21.7527	35.4091	36.3271
	53.54	3.24239	3.45883	6.47458	6.598	12.1519	12.0507	22.1692	21.7884	35.4462	36.3786
	53.64	3.23653	3.46478	6.4734	6.60943	12.1656	12.0718	22.1926	21.8242	35.4931	36.4301
	53.74	3.24121	3.47074	6.50388	6.62085	12.1909	12.0929	22.2219	21.8599	35.5399	36.4816
	53.84	3.24825	3.47669	6.49997	6.63227	12.2066	12.1139	22.2356	21.8956	35.5809	36.533
	53.94	3.2541	3.48265	6.51755	6.64369	12.232	12.1349	22.2883	21.9313	35.6356	36.5843
	54.04	3.25215	3.4886	6.52536	6.65511	12.2503	12.156	22.3215	21.9669	35.6708	36.6355
	54.14	3.27168	3.49455	6.54489	6.66653	12.2827	12.177	22.3567	22.0026	35.7138	36.6867
	54.24	3.27754	3.5005	6.56052	6.67795	12.3042	12.198	22.3879	22.0382	35.7489	36.7379
	54.34	3.28535	3.50645	6.56833	6.68936	12.3159	12.219	22.4172	22.0738	35.8036	36.7889
	54.44	3.30684	3.5124	6.58981	6.70077	12.3472	12.24	22.4524	22.1093	35.8505	36.8399
	54.54	3.30684	3.51835	6.59958	6.71218	12.3667	12.261	22.4953	22.1449	35.8895	36.8909
	54.64	3.30684	3.52431	6.61325	6.72359	12.3804	12.282	22.5325	22.1804	35.945	36.9417
	54.74	3.3127	3.53025	6.62497	6.73499	12.4038	12.303	22.5578	22.2159	35.9872	36.9926
	54.84	3.31075	3.5362	6.63083	6.7464	12.4214	12.324	22.5813	22.2514	36.0321	37.0433
	54.94	3.32637	3.54215	6.6445	6.7578	12.4566	12.345	22.6223	22.2868	36.0849	37.094
	55.04	3.33614	3.5481	6.65622	6.7692	12.4722	12.3659	22.6477	22.3223	36.1376	37.1446
	55.14	3.33614	3.55405	6.65036	6.7806	12.4878	12.3869	22.6731	22.3577	36.1708	37.1952
	55.24	3.3459	3.55999	6.66599	6.792	12.5034	12.4078	22.7082	22.3931	36.2313	37.2457
	55.34	3.3459	3.56594	6.6738	6.80339	12.521	12.4288	22.7356	22.4285	36.2704	37.2961
	55.44	3.36153	3.57189	6.68942	6.81479	12.5464	12.4497	22.7727	22.4638	36.3212	37.3465
	55.54	3.37207	3.57783	6.70387	6.82618	12.5718	12.4707	22.802	22.4991	36.372	37.3968
	55.64	3.36934	3.58378	6.71091	6.83757	12.5777	12.4916	22.8118	22.5344	36.3915	37.4471
	55.74	3.36934	3.58972	6.71091	6.84896	12.607	12.5125	22.843	22.5697	36.4442	37.4973
	55.84	3.37325	3.59567	6.73434	6.86034	12.6265	12.5334	22.8723	22.605	36.4911	37.5474
	55.94	3.39278	3.60161	6.75388	6.87173	12.6597	12.5543	22.9114	22.6402	36.5614	37.5975
	56.04	3.4084	3.60755	6.77145	6.88311	12.6773	12.5752	22.9426	22.6754	36.6005	37.6475
	56.14	3.4084	3.6135	6.78513	6.89449	12.6968	12.5961	22.9719	22.7106	36.6317	37.6974
	56.24	3.41231	3.61944	6.80075	6.90587	12.7163	12.617	23.0012	22.7458	36.6845	37.7473
	56.34	3.42793	3.62538	6.81052	6.91725	12.7261	12.6379	23.0371	22.781	36.7196	37.7972
	56.44	3.43184	3.63132	6.81442	6.92862	12.7495	12.6588	23.0637	22.8161	36.7704	37.8469
	56.54	3.44746	3.63726	6.83981	6.94	12.7867	12.6796	23.1028	22.8512	36.8309	37.8966
	56.64	3.44278	3.6432	6.83904	6.95137	12.8015	12.7005	23.1293	22.8863	36.8556	37.9463
	56.74	3.44551	3.64914	6.84763	6.96274	12.814	12.7214	23.1516	22.9214	36.8895	37.9958
	56.84	3.44942	3.65508	6.85739	6.97411	12.8335	12.7422	23.1809	22.9564	36.9325	38.0454
	56.94	3.46114	3.66102	6.86325	6.98548	12.855	12.7631	23.218	22.9914	36.9735	38.0948
	57.04	3.46895	3.66696	6.87888	6.99684	12.8843	12.7839	23.261	23.0264	37.0282	38.1442
	57.14	3.47481	3.6729	6.89255	7.0082	12.8941	12.8047	23.2922	23.0614	37.0614	38.1936
	57.24	3.48457	3.67883	6.90817	7.01956	12.9234	12.8255	23.3313	23.0964	37.1181	38.2428
	57.34	3.48457	3.68477	6.91794	7.03092	12.9378	12.8464	23.3508	23.1313	37.1688	38.2921
	57.44	3.49825	3.69071	6.92184	7.04228	12.9663	12.8672	23.3821	23.1662	37.2177	38.3412
	57.54	3.51192	3.69664	6.94528	7.05364	12.9839	12.888	23.4289	23.2011	37.2606	38.3903
	57.64	3.51074	3.70258	6.95387	7.06499	12.9976	12.9088	23.4641	23.236	37.2997	38.4393
	57.74	3.52754	3.70851	6.97067	7.07634	13.0074	12.9296	23.4934	23.2709	37.3407	38.4883
	57.84	3.52754	3.71445	6.97067	7.0877	13.0269	12.9504	23.5266	23.3057	37.3993	38.5372
	57.94	3.53926	3.72038	6.98434	7.09904	13.0386	12.9711	23.5637	23.3405	37.445	38.5861
	58.04	3.54317	3.72631	7.00192	7.11039	13.0581	12.9919	23.6028	23.3753	37.5009	38.6349
	58.14	3.55879	3.73225	7.01169	7.12174	13.0913	13.0127	23.6438	23.41	37.5517	38.6836
	58.24	3.55879	3.73818	7.03513	7.13308	13.107	13.0334	23.6731	23.4448	37.6005	38.7323
	58.34	3.55879	3.74411	7.04099	7.14442	13.1265	13.0542	23.7141	23.4795	37.6317	38.7809
	58.44	3.5627	3.75004	7.05075	7.15576	13.1382	13.0749	23.7434	23.5142	37.6747	38.8295
	58.54	3.57832	3.75597	7.06442	7.1671	13.1519	13.0957	23.7727	23.5489	37.7216	38.878
	58.64	3.58809	3.76191	7.08981	7.17844	13.187	13.1164	23.8137	23.5835	37.7704	38.9264
	58.74	3.592	3.76784	7.08981	7.18977	13.1968	13.1371	23.8332	23.6182	37.8017	38.9748
	58.84	3.60762	3.77377	7.11325	7.2011	13.2398	13.1578	23.8723	23.6528	37.8544	39.0231
	58.94	3.61739	3.7797	7.12888	7.21244	13.2574	13.1786	23.9172	23.6874	37.911	39.0713
	59.04	3.62129	3.78562	7.12888	7.22376	13.2769	13.1993	23.9426	23.722	37.9403	39.1195
	59.14	3.63692	3.79155	7.1445	7.23509	13.2964	13.22	23.9719	23.7565	37.9755	39.1677
	59.24	3.63692	3.79748	7.16013	7.24642	13.3199	13.2407	24.0032	23.791	38.0399	39.2158
	59.34	3.63301	3.80341	7.17575	7.25774	13.3433	13.2614	24.0188	23.8256	38.077	39.2638
	59.44	3.64082	3.80933	7.18356	7.26906	13.3609	13.282	24.0422	23.86	38.1239	39.3118
	59.54	3.64668	3.81526	7.19919	7.28038	13.3863	13.3027	24.0735	23.8945	38.1708	39.3596
	59.64	3.65645	3.82119	7.19919	7.2917	13.4058	13.3234	24.1125	23.929	38.2099	39.4075
	59.74	3.66621	3.82711	7.22263	7.30302	13.437	13.344	24.1633	23.9634	38.2411	39.4553
	59.84	3.67989	3.83304	7.24216	7.31433	13.4644	13.3647	24.1965	23.9978	38.2938	39.503
	59.94	3.68184	3.83896	7.24802	7.32565	13.482	13.3853	24.2317	24.0322	38.3407	39.5507
	60.04	3.67598	3.84488	7.25974	7.33696	13.4956	13.406	24.2532	24.0665	38.3895	39.5983
	60.14	3.68965	3.85081	7.2695	7.34827	13.5191	13.4266	24.2922	24.1009	38.4306	39.6458
	60.24	3.70528	3.85673	7.28903	7.35958	13.5523	13.4473	24.3313	24.1352	38.4931	39.6933
	60.34	3.70137	3.86265	7.29958	7.37088	13.5659	13.4679	24.3489	24.1695	38.5263	39.7408
	60.44	3.69551	3.86858	7.31052	7.38219	13.5757	13.4885	24.3821	24.2038	38.5595	39.7881
	60.54	3.71114	3.8745	7.32028	7.39349	13.5952	13.5091	24.4172	24.238	38.6142	39.8355
	60.64	3.72285	3.88042	7.33981	7.40479	13.6253	13.5297	24.4582	24.2722	38.6552	39.8827
	60.74	3.7209	3.88634	7.33981	7.41609	13.648	13.5503	24.4817	24.3065	38.7099	39.9299
	60.84	3.73653	3.89226	7.34958	7.42739	13.6577	13.5709	24.5129	24.3407	38.7489	39.9771
	60.94	3.73653	3.89818	7.3652	7.43868	13.687	13.5915	24.552	24.3748	38.7899	40.0242
	61.04	3.75606	3.9041	7.38083	7.44997	13.7202	13.6121	24.6028	24.409	38.8427	40.0712
	61.14	3.75606	3.91002	7.3945	7.46127	13.7476	13.6326	24.6321	24.4431	38.8895	40.1182
	61.24	3.75606	3.91593	7.41013	7.47256	13.7671	13.6532	24.6653	24.4772	38.9286	40.1651
	61.34	3.77051	3.92185	7.4238	7.48385	13.7906	13.6738	24.7024	24.5113	38.9696	40.2119
	61.44	3.77364	3.92777	7.42575	7.49513	13.812	13.6943	24.7375	24.5454	39.0145	40.2587
	61.54	3.77168	3.93369	7.43356	7.50642	13.8277	13.7149	24.7629	24.5794	39.0446	40.3055
	61.64	3.78731	3.9396	7.46872	7.5177	13.857	13.7354	24.8118	24.6134	39.1005	40.3521
	61.74	3.79707	3.94552	7.46872	7.52898	13.8804	13.756	24.8508	24.6474	39.1298	40.3988
	61.84	3.80098	3.95143	7.47849	7.54026	13.9058	13.7765	24.8821	24.6814	39.1845	40.4453
	61.94	3.80293	3.95735	7.48825	7.55154	13.9234	13.797	24.9114	24.7154	39.2157	40.4918
	62.04	3.80684	3.96326	7.48825	7.56281	13.937	13.8175	24.9426	24.7493	39.2509	40.5383
	62.14	3.8166	3.96918	7.51364	7.57409	13.9566	13.838	24.9817	24.7832	39.3114	40.5847
	62.24	3.82637	3.97509	7.52927	7.58536	13.98	13.8585	25.011	24.8171	39.3544	40.631
	62.34	3.82169	3.981	7.52458	7.59663	14.0007	13.879	25.0473	24.851	39.4063	40.6773
	62.44	3.81856	3.98692	7.52731	7.6079	14.0093	13.8995	25.0696	24.8849	39.4384	40.7235
	62.54	3.82442	3.99283	7.54176	7.61917	14.0347	13.92	25.0989	24.9187	39.4833	40.7697
	62.64	3.83418	3.99874	7.55856	7.63043	14.0484	13.9405	25.1399	24.9525	39.5282	40.8158
	62.74	3.83809	4.00465	7.57224	7.6417	14.0835	13.9609	25.1731	24.9863	39.5575	40.8619
	62.84	3.85567	4.01056	7.58786	7.65296	14.0933	13.9814	25.2102	25.0201	39.5985	40.9079
	62.94	3.85567	4.01647	7.60153	7.66422	14.1148	14.0019	25.2395	25.0538	39.6376	40.9538
	63.04	3.85957	4.02238	7.61911	7.67548	14.1343	14.0223	25.2688	25.0876	39.6786	40.9997
	63.14	3.86543	4.02829	7.62302	7.68673	14.1577	14.0428	25.3	25.1213	39.7216	41.0455
	63.24	3.87715	4.0342	7.65036	7.69799	14.1949	14.0632	25.341	25.155	39.7899	41.0913
	63.34	3.88692	4.04011	7.66013	7.70924	14.2093	14.0836	25.3703	25.1886	39.8407	41.137
	63.44	3.88692	4.04602	7.6738	7.72049	14.2378	14.1041	25.4016	25.2223	39.8837	41.1827
	63.54	3.89668	4.05192	7.68942	7.73174	14.2476	14.1245	25.4309	25.2559	39.9286	41.2283
	63.64	3.90059	4.05783	7.68942	7.74299	14.2671	14.1449	25.4668	25.2895	39.9696	41.2738
	63.74	3.90645	4.06373	7.70309	7.75423	14.2906	14.1653	25.4887	25.3231	40.0126	41.3193
	63.84	3.90645	4.06964	7.71872	7.76548	14.3062	14.1857	25.5207	25.3567	40.0692	41.3648
	63.94	3.92598	4.07555	7.73825	7.77672	14.3277	14.2061	25.5618	25.3902	40.12	41.4102
	64.04	3.92989	4.08145	7.74997	7.78796	14.3472	14.2265	25.591	25.4237	40.163	41.4555
	64.14	3.94551	4.08736	7.75388	7.7992	14.3706	14.2469	25.6203	25.4572	40.2079	41.5008
	64.24	3.94551	4.09326	7.7695	7.81044	14.396	14.2673	25.6516	25.4907	40.2392	41.546
	64.34	3.96504	4.09916	7.79294	7.82167	14.4253	14.2876	25.6953	25.5242	40.288	41.5911
	64.44	3.96504	4.10507	7.7988	7.83291	14.4409	14.308	25.7317	25.5576	40.329	41.6362
	64.54	3.96973	4.11097	7.80856	7.84414	14.4663	14.3283	25.7532	25.591	40.3681	41.6813
	64.64	3.98653	4.11687	7.82301	7.85537	14.4761	14.3487	25.7825	25.6244	40.4138	41.7263
	64.74	3.98653	4.12277	7.83981	7.86659	14.4956	14.369	25.8157	25.6578	40.4599	41.7712
	64.84	3.99239	4.12867	7.84567	7.87782	14.5015	14.3894	25.8489	25.6912	40.5009	41.8161
	64.94	3.98653	4.13457	7.85349	7.88905	14.5171	14.4097	25.8723	25.7245	40.5399	41.8609
	65.04	4.0002	4.14047	7.87888	7.90027	14.5406	14.43	25.9055	25.7578	40.5907	41.9057
	65.14	4.00215	4.14637	7.87888	7.91149	14.562	14.4504	25.9387	25.7911	40.6161	41.9504
	65.24	4.00801	4.15227	7.87888	7.92271	14.5796	14.4707	25.9621	25.8244	40.6434	41.9951
	65.34	4.01192	4.15817	7.89059	7.93393	14.5952	14.491	25.9953	25.8577	40.6903	42.0397
	65.44	4.01778	4.16407	7.90427	7.94514	14.6167	14.5113	26.0325	25.8909	40.7294	42.0842
	65.54	4.01778	4.16997	7.91989	7.95636	14.6363	14.5316	26.0715	25.9241	40.7743	42.1287
	65.64	4.02754	4.17586	7.93356	7.96757	14.6597	14.5519	26.1028	25.9573	40.8095	42.1732
	65.74	4.03145	4.18176	7.93942	7.97878	14.6753	14.5721	26.1321	25.9905	40.8544	42.2176
	65.84	4.03731	4.18766	7.94919	7.98999	14.6949	14.5924	26.1653	26.0236	40.8895	42.2619
	65.94	4.04707	4.19355	7.95895	8.0012	14.7163	14.6127	26.1887	26.0568	40.9267	42.3062
	66.04	4.04707	4.19945	7.96872	8.0124	14.7359	14.6329	26.2121	26.0899	40.9696	42.3504
	66.14	4.05684	4.20534	7.97849	8.0236	14.7652	14.6532	26.2512	26.123	41.0028	42.3946
	66.24	4.05684	4.21124	7.98239	8.0348	14.7847	14.6735	26.2727	26.156	41.0497	42.4387
	66.34	4.0666	4.21713	7.99606	8.046	14.7925	14.6937	26.3118	26.1891	41.0809	42.4827
	66.44	4.0666	4.22302	7.99997	8.0572	14.8062	14.7139	26.343	26.2221	41.1142	42.5268
	66.54	4.07637	4.22892	7.99997	8.0684	14.8199	14.7342	26.3625	26.2551	41.1493	42.5707
	66.64	4.08614	4.23481	8.01364	8.07959	14.8452	14.7544	26.3918	26.2881	41.1806	42.6146
	66.74	4.08614	4.2407	8.03317	8.09079	14.8648	14.7746	26.4153	26.3211	41.2333	42.6585
	66.84	4.08614	4.24659	8.0488	8.10198	14.8909	14.7948	26.4426	26.354	41.2704	42.7022
	66.94	4.0959	4.25248	8.0488	8.11317	14.9077	14.815	26.4719	26.387	41.3095	42.746
	67.04	4.09981	4.25837	8.05856	8.12435	14.9312	14.8352	26.5012	26.4199	41.3505	42.7897
	67.14	4.11543	4.26427	8.06833	8.13554	14.9468	14.8554	26.5325	26.4528	41.3837	42.8333
	67.24	4.11543	4.27015	8.07809	8.14672	14.9663	14.8756	26.5657	26.4856	41.4286	42.8769
	67.34	4.11543	4.27604	8.0945	8.15791	14.9878	14.8958	26.591	26.5185	41.4599	42.9204
	67.44	4.11153	4.28193	8.09763	8.16909	14.9976	14.916	26.6231	26.5513	41.495	42.9639
	67.54	4.12715	4.28782	8.1113	8.18027	15.0269	14.9361	26.6633	26.5841	41.5349	43.0073
	67.64	4.12715	4.29371	8.12106	8.19144	15.0503	14.9563	26.6926	26.6169	41.5907	43.0507
	67.74	4.14082	4.2996	8.13474	8.20262	15.0757	14.9764	26.7141	26.6497	41.6317	43.094
	67.84	4.14668	4.30548	8.14059	8.21379	15.0972	14.9966	26.7473	26.6824	41.6708	43.1372
	67.94	4.15645	4.31137	8.15036	8.22496	15.1109	15.0167	26.7825	26.7152	41.7157	43.1804
	68.04	4.15645	4.31725	8.16403	8.23613	15.1363	15.0369	26.8137	26.7479	41.7509	43.2236
	68.14	4.16113	4.32314	8.17966	8.2473	15.146	15.057	26.8371	26.7805	41.7899	43.2667
	68.24	4.16817	4.32902	8.17966	8.25847	15.1656	15.0771	26.8625	26.8132	41.8349	43.3097
	68.34	4.17793	4.33491	8.18942	8.26963	15.1909	15.0973	26.8977	26.8459	41.8798	43.3527
	68.44	4.18184	4.34079	8.20309	8.2808	15.2066	15.1174	26.9328	26.8785	41.9208	43.3957
	68.54	4.20332	4.34668	8.23044	8.29196	15.2398	15.1375	26.9758	26.9111	41.9696	43.4385
	68.64	4.19746	4.35256	8.2363	8.30312	15.2515	15.1576	27.0051	26.9437	42.0067	43.4814
	68.74	4.19746	4.35844	8.23044	8.31427	15.2652	15.1777	27.0168	26.9762	42.0438	43.5242
	68.84	4.21114	4.36432	8.25388	8.32543	15.2886	15.1978	27.0618	27.0088	42.1005	43.5669
	68.94	4.22285	4.37021	8.26559	8.33659	15.312	15.2178	27.0891	27.0413	42.1356	43.6096
	69.04	4.217	4.37609	8.2695	8.34774	15.3159	15.2379	27.1067	27.0738	42.1845	43.6522
	69.14	4.22676	4.38197	8.2695	8.35889	15.3355	15.258	27.1418	27.1063	42.2411	43.6948
	69.24	4.23067	4.38785	8.27927	8.37004	15.355	15.278	27.1731	27.1388	42.2841	43.7373
	69.34	4.23262	4.39373	8.28903	8.38118	15.3656	15.2981	27.2024	27.1712	42.3251	43.7797
	69.44	4.24043	4.39961	8.28903	8.39233	15.3882	15.3181	27.2414	27.2036	42.3602	43.8222
	69.54	4.24629	4.40548	8.2988	8.40347	15.4117	15.3382	27.2629	27.236	42.3993	43.8645
	69.64	4.25801	4.41136	8.31442	8.41462	15.4273	15.3582	27.302	27.2684	42.4345	43.9068
	69.74	4.25801	4.41724	8.33005	8.42576	15.4468	15.3783	27.3254	27.3008	42.4892	43.9491
	69.84	4.26192	4.42312	8.34372	8.43689	15.4605	15.3983	27.3723	27.3331	42.5341	43.9913
	69.94	4.28731	4.42899	8.36911	8.44803	15.4976	15.4183	27.4153	27.3655	42.5888	44.0335
	70.04	4.28262	4.43487	8.36443	8.45917	15.5066	15.4383	27.4477	27.3978	42.6349	44.0756
	70.14	4.27559	4.44075	8.36208	8.4703	15.5093	15.4583	27.4504	27.4301	42.661	44.1176
	70.24	4.28926	4.44662	8.38864	8.48143	15.5445	15.4783	27.4993	27.4623	42.7177	44.1596
	70.34	4.29512	4.4525	8.39841	8.49256	15.564	15.4983	27.5352	27.4946	42.7614	44.2016
	70.44	4.30489	4.45837	8.39841	8.50369	15.5738	15.5183	27.5676	27.5268	42.8056	44.2435
	70.54	4.30489	4.46424	8.40817	8.51481	15.5952	15.5383	27.591	27.559	42.8388	44.2853
	70.64	4.29903	4.47012	8.41013	8.52594	15.5992	15.5583	27.6262	27.5912	42.8642	44.3271
	70.74	4.32442	4.47599	8.42966	8.53706	15.6382	15.5782	27.6711	27.6234	42.9188	44.3688
	70.84	4.32442	4.48186	8.44333	8.54818	15.6538	15.5982	27.7121	27.6555	42.9501	44.4105
	70.94	4.3291	4.48774	8.45895	8.5593	15.6781	15.6181	27.7414	27.6876	42.9931	44.4522
	71.04	4.33614	4.49361	8.45895	8.57042	15.6968	15.6381	27.761	27.7197	43.0282	44.4938
	71.14	4.33223	4.49948	8.47849	8.58153	15.7124	15.658	27.802	27.7518	43.0556	44.5353
	71.24	4.35567	4.50535	8.49411	8.59265	15.7456	15.678	27.8469	27.7839	43.1044	44.5768
	71.34	4.36348	4.51122	8.50583	8.60376	15.773	15.6979	27.8782	27.8159	43.1376	44.6182
	71.44	4.36739	4.51709	8.5195	8.61487	15.7808	15.7178	27.9035	27.848	43.1552	44.6596
	71.54	4.36739	4.52296	8.5195	8.62598	15.7984	15.7378	27.9368	27.88	43.2001	44.7009
	71.64	4.37715	4.52883	8.53122	8.63709	15.812	15.7577	27.9739	27.912	43.2216	44.7422
	71.74	4.38106	4.53469	8.54489	8.64819	15.8374	15.7776	28.0032	27.9439	43.2606	44.7835
	71.84	4.38692	4.54056	8.56052	8.6593	15.857	15.7975	28.0227	27.9759	43.2841	44.8246
	71.94	4.4084	4.54643	8.58005	8.6704	15.8902	15.8174	28.0618	28.0078	43.3309	44.8658
	72.04	4.41231	4.5523	8.58981	8.6815	15.9058	15.8373	28.093	28.0397	43.3602	44.9068
	72.14	4.41817	4.55816	8.60349	8.6926	15.9214	15.8571	28.1262	28.0716	43.3895	44.9479
	72.24	4.41817	4.56403	8.6152	8.70369	15.937	15.877	28.1477	28.1035	43.4169	44.9889
	72.34	4.42207	4.56989	8.62302	8.71479	15.9566	15.8969	28.1672	28.1353	43.4442	45.0298
	72.44	4.4416	4.57576	8.63864	8.72588	15.98	15.9168	28.2121	28.1672	43.4755	45.0707
	72.54	4.44746	4.58162	8.65427	8.73697	16.0054	15.9366	28.2414	28.199	43.5243	45.1115
	72.64	4.45723	4.58749	8.67966	8.74806	16.0367	15.9565	28.2825	28.2308	43.5692	45.1523
	72.74	4.467	4.59335	8.68552	8.75915	16.0464	15.9763	28.3078	28.2626	43.5966	45.193
	72.84	4.467	4.59921	8.69411	8.77023	16.0659	15.9961	28.3352	28.2943	43.62	45.2337
	72.94	4.47168	4.60508	8.71091	8.78132	16.0757	16.016	28.3625	28.326	43.663	45.2743
	73.04	4.47871	4.61094	8.72458	8.7924	16.0952	16.0358	28.3918	28.3578	43.7099	45.3149
	73.14	4.50215	4.6168	8.74997	8.80348	16.1312	16.0556	28.4211	28.3895	43.7489	45.3554
	73.24	4.50801	4.62266	8.76364	8.81456	16.1519	16.0754	28.4563	28.4211	43.7938	45.3959
	73.34	4.50801	4.62852	8.78122	8.82564	16.1773	16.0953	28.4817	28.4528	43.8388	45.4363
	73.44	4.51778	4.63438	8.78122	8.83671	16.1929	16.1151	28.5071	28.4844	43.8759	45.4767
	73.54	4.51778	4.64024	8.79489	8.84779	16.1968	16.1349	28.5227	28.516	43.8993	45.517
	73.64	4.53145	4.6461	8.81052	8.85886	16.2105	16.1546	28.552	28.5476	43.9403	45.5573
	73.74	4.54707	4.65196	8.82028	8.86993	16.2476	16.1744	28.5813	28.5792	43.9938	45.5976
	73.84	4.55293	4.65782	8.83005	8.881	16.2574	16.1942	28.6067	28.6108	44.038	45.6377
	73.94	4.54707	4.66368	8.84372	8.89207	16.2769	16.214	28.6223	28.6423	44.0849	45.6779
	74.04	4.56075	4.66953	8.85934	8.90313	16.2867	16.2337	28.6516	28.6738	44.1317	45.718
	74.14	4.5666	4.67539	8.87302	8.91419	16.3101	16.2535	28.6809	28.7053	44.1747	45.758
	74.24	4.57051	4.68125	8.88864	8.92525	16.3257	16.2733	28.7024	28.7368	44.2313	45.798
	74.34	4.58223	4.6871	8.8945	8.93631	16.3374	16.293	28.7278	28.7683	44.2704	45.8379
	74.44	4.58028	4.69296	8.90427	8.94737	16.357	16.3127	28.7629	28.7997	44.3017	45.8778
	74.54	4.60567	4.69881	8.92966	8.95843	16.3902	16.3325	28.802	28.8311	44.3505	45.9176
	74.64	4.60957	4.70467	8.94411	8.96948	16.4058	16.3522	28.8215	28.8625	44.4052	45.9574
	74.74	4.62715	4.71052	8.95114	8.98054	16.4292	16.3719	28.8508	28.8939	44.4403	45.9972
	74.84	4.63692	4.71637	8.96091	8.99159	16.4468	16.3916	28.8821	28.9253	44.4833	46.0369
	74.94	4.6416	4.72223	8.97458	9.00264	16.4663	16.4114	28.916	28.9566	44.5204	46.0765
	75.04	4.64864	4.72808	8.99997	9.01368	16.4906	16.4311	28.9543	28.9879	44.5692	46.1161
	75.14	4.64864	4.73393	8.99997	9.02473	16.5074	16.4508	28.9739	29.0193	44.6142	46.1556
	75.24	4.65254	4.73978	9.01755	9.03577	16.521	16.4704	29.0168	29.0505	44.663	46.1951
	75.34	4.66817	4.74564	9.03708	9.04682	16.5464	16.4901	29.0403	29.0818	44.6962	46.2346
	75.44	4.66817	4.75149	9.04099	9.05786	16.5679	16.5098	29.0676	29.1131	44.7294	46.274
	75.54	4.66817	4.75734	9.05466	9.0689	16.5874	16.5295	29.1028	29.1443	44.7704	46.3133
	75.64	4.68184	4.76319	9.07028	9.07994	16.6167	16.5492	29.1438	29.1755	44.8192	46.3526
	75.74	4.69746	4.76904	9.08005	9.09097	16.6402	16.5688	29.1731	29.2067	44.8505	46.3919
	75.84	4.69746	4.77488	9.09372	9.102	16.6577	16.5885	29.1926	29.2379	44.8739	46.4311
	75.94	4.70137	4.78073	9.10934	9.11304	16.6812	16.6081	29.2336	29.269	44.9091	46.4703
	76.04	4.70723	4.78658	9.12302	9.12407	16.7066	16.6278	29.2629	29.3001	44.9403	46.5094
	76.14	4.717	4.79243	9.13864	9.1351	16.7261	16.6474	29.3078	29.3313	44.9794	46.5484
	76.24	4.72794	4.79827	9.1613	9.14612	16.7546	16.667	29.35	29.3623	45.006	46.5874
	76.34	4.73653	4.80412	9.16989	9.15715	16.7574	16.6867	29.3723	29.3934	45.0446	46.6264
	76.44	4.73653	4.80997	9.18356	9.16817	16.7906	16.7063	29.4035	29.4245	45.0809	46.6653
	76.54	4.7502	4.81581	9.18942	9.17919	16.8062	16.7259	29.4231	29.4555	45.1102	46.7042
	76.64	4.75606	4.82166	9.19919	9.19021	16.8257	16.7455	29.4524	29.4865	45.1415	46.743
	76.74	4.76582	4.8275	9.20895	9.20123	16.8511	16.7651	29.4836	29.5175	45.1747	46.7818
	76.84	4.76973	4.83335	9.21872	9.21225	16.8765	16.7847	29.5032	29.5485	45.2118	46.8205
	76.94	4.79317	4.83919	9.23903	9.22326	16.9019	16.8043	29.5481	29.5795	45.2606	46.8592
	77.04	4.78731	4.84503	9.24997	9.23427	16.9058	16.8239	29.5637	29.6104	45.2899	46.8978
	77.14	4.78731	4.85088	9.26364	9.24529	16.9292	16.8434	29.593	29.6413	45.3349	46.9364
	77.24	4.79121	4.85672	9.2695	9.2563	16.9566	16.863	29.6223	29.6722	45.37	46.9749
	77.34	4.79707	4.86256	9.28122	9.2673	16.9761	16.8826	29.6535	29.7031	45.4052	47.0134
	77.44	4.81075	4.8684	9.29489	9.27831	16.9956	16.9021	29.6828	29.734	45.4501	47.0519
	77.54	4.8166	4.87424	9.31052	9.28931	17.0152	16.9217	29.7121	29.7648	45.4794	47.0903
	77.64	4.8166	4.88008	9.32419	9.30032	17.0308	16.9412	29.7336	29.7957	45.5145	47.1286
	77.74	4.82637	4.88592	9.33005	9.31132	17.0562	16.9608	29.7629	29.8265	45.5595	47.1669
	77.84	4.82246	4.89176	9.33591	9.32232	17.0718	16.9803	29.7883	29.8573	45.5907	47.2052
	77.94	4.82637	4.8976	9.33395	9.33331	17.0855	16.9998	29.8176	29.888	45.6298	47.2434
	78.04	4.83105	4.90344	9.35934	9.34431	17.1097	17.0194	29.8625	29.9188	45.6708	47.2815
	78.14	4.84785	4.90928	9.36911	9.3553	17.1382	17.0389	29.9016	29.9495	45.7235	47.3197
	78.24	4.84395	4.91511	9.3652	9.3663	17.1441	17.0584	29.9094	29.9802	45.7567	47.3577
	78.34	4.842	4.92095	9.37888	9.37729	17.1519	17.0779	29.9368	30.0109	45.7841	47.3958
	78.44	4.85762	4.92679	9.41013	9.38828	17.187	17.0974	29.9719	30.0416	45.8329	47.4337
	78.54	4.85762	4.93262	9.41013	9.39926	17.2007	17.1169	29.9836	30.0723	45.8602	47.4716
	78.64	4.86739	4.93846	9.42966	9.41025	17.2281	17.1364	30.0129	30.1029	45.8993	47.5095
	78.74	4.86153	4.94429	9.42966	9.42123	17.2417	17.1558	30.0325	30.1335	45.9286	47.5474
	78.84	4.87715	4.95013	9.43942	9.43221	17.2671	17.1753	30.052	30.1641	45.9599	47.5852
	78.94	4.87715	4.95596	9.44919	9.44319	17.2867	17.1948	30.0832	30.1947	45.9989	47.6229
	79.04	4.88692	4.9618	9.45895	9.45417	17.3081	17.2142	30.1125	30.2253	46.0446	47.6606
	79.14	4.89668	4.96763	9.48044	9.46515	17.3316	17.2337	30.1418	30.2558	46.0809	47.6982
	79.24	4.9084	4.97346	9.48044	9.47612	17.3472	17.2531	30.1633	30.2863	46.1102	47.7358
	79.34	4.9084	4.9793	9.49411	9.4871	17.3667	17.2726	30.2024	30.3168	46.1415	47.7734
	79.44	4.89864	4.98513	9.49997	9.49807	17.3706	17.292	30.2219	30.3473	46.161	47.8109
	79.54	4.91231	4.99096	9.50974	9.50904	17.396	17.3115	30.2434	30.3778	46.202	47.8484
	79.64	4.92793	4.99679	9.52927	9.52001	17.4156	17.3309	30.2825	30.4082	46.2352	47.8858
	79.74	4.92793	5.00262	9.52927	9.53097	17.437	17.3503	30.3118	30.4387	46.2802	47.9231
	79.84	4.92793	5.00845	9.54294	9.54194	17.4468	17.3697	30.3235	30.4691	46.3114	47.9605
	79.94	4.9377	5.01428	9.55856	9.5529	17.4663	17.3891	30.3567	30.4995	46.3505	47.9978
	80.04	4.9416	5.02011	9.55856	9.56386	17.4859	17.4085	30.3918	30.5298	46.3837	48.035
	80.14	4.94746	5.02594	9.57809	9.57482	17.4956	17.4279	30.4114	30.5602	46.4208	48.0722
	80.24	4.95723	5.03177	9.57809	9.58578	17.5171	17.4473	30.4524	30.5905	46.4501	48.1093
	80.34	4.967	5.03759	9.59958	9.59673	17.5367	17.4667	30.4914	30.6209	46.4911	48.1464
	80.44	4.96114	5.04342	9.60426	9.60769	17.5464	17.4861	30.5032	30.6512	46.5204	48.1835
	80.54	4.97676	5.04925	9.63083	9.61864	17.5699	17.5054	30.5422	30.6814	46.5809	48.2205
	80.64	4.97676	5.05507	9.64059	9.62959	17.5952	17.5248	30.5618	30.7117	46.6239	48.2574
	80.74	4.98653	5.0609	9.65036	9.64054	17.6109	17.5442	30.593	30.7419	46.6708	48.2943
	80.84	4.99629	5.06672	9.65036	9.65149	17.6265	17.5635	30.6125	30.7722	46.7001	48.3312
	80.94	4.99629	5.07255	9.66013	9.66243	17.646	17.5829	30.6457	30.8024	46.7333	48.368
	81.04	4.99239	5.07837	9.66989	9.67338	17.6617	17.6022	30.6887	30.8326	46.7665	48.4048
	81.14	5.0002	5.0842	9.67966	9.68432	17.6792	17.6215	30.7121	30.8627	46.7997	48.4416
	81.24	5.00606	5.09002	9.69138	9.69526	17.6949	17.6409	30.7512	30.8929	46.8309	48.4782
	81.34	5.01582	5.09584	9.70114	9.7062	17.7261	17.6602	30.7727	30.923	46.8739	48.5149
	81.44	5.02559	5.10167	9.71481	9.71714	17.7593	17.6795	30.8059	30.9531	46.9403	48.5515
	81.54	5.02168	5.10749	9.72263	9.72807	17.7769	17.6988	30.8371	30.9832	46.9755	48.588
	81.64	5.02559	5.11331	9.72067	9.73901	17.7788	17.7181	30.8625	31.0133	47.0028	48.6245
	81.74	5.02559	5.11913	9.73044	9.74994	17.7964	17.7374	30.9016	31.0434	47.0595	48.661
	81.84	5.02559	5.12495	9.7402	9.76087	17.8159	17.7567	30.9309	31.0734	47.0888	48.6974
	81.94	5.04121	5.13077	9.74997	9.7718	17.8304	17.776	30.966	31.1034	47.12	48.7338
	82.04	5.04707	5.13659	9.75974	9.78272	17.8523	17.7953	31.0012	31.1334	47.1532	48.7701
	82.14	5.04707	5.14241	9.75974	9.79365	17.8648	17.8145	31.0325	31.1634	47.1884	48.8064
	82.24	5.05098	5.14823	9.77536	9.80457	17.8863	17.8338	31.0618	31.1934	47.2294	48.8427
	82.34	5.0666	5.15405	9.79099	9.81549	17.9007	17.8531	31.091	31.2233	47.2587	48.8789
	82.44	5.07637	5.15986	9.81442	9.82641	17.937	17.8723	31.1321	31.2532	47.2997	48.915
	82.54	5.07637	5.16568	9.83005	9.83733	17.9468	17.8916	31.166	31.2832	47.3192	48.9511
	82.64	5.09082	5.1715	9.83981	9.84825	17.9663	17.9108	31.1926	31.313	47.3532	48.9872
	82.74	5.09785	5.17731	9.84958	9.85916	17.9878	17.9301	31.2121	31.3429	47.3915	49.0232
	82.84	5.10762	5.18313	9.85934	9.87007	17.9976	17.9493	31.2532	31.3728	47.4208	49.0592
	82.94	5.11739	5.18895	9.86911	9.88099	18.0171	17.9685	31.2727	31.4026	47.454	49.0951
	83.04	5.10762	5.19476	9.87302	9.8919	18.0308	17.9877	31.2864	31.4324	47.4911	49.131
	83.14	5.11739	5.20057	9.87888	9.9028	18.0562	18.007	31.3137	31.4622	47.5106	49.1668
	83.24	5.12715	5.20639	9.89059	9.91371	18.0679	18.0262	31.3469	31.492	47.5556	49.2026
	83.34	5.13692	5.2122	9.91013	9.92461	18.0972	18.0454	31.3918	31.5218	47.6005	49.2384
	83.44	5.14668	5.21802	9.9238	9.93552	18.1206	18.0646	31.4133	31.5515	47.6395	49.2741
	83.54	5.15059	5.22383	9.93942	9.94642	18.146	18.0838	31.4426	31.5812	47.6747	49.3098
	83.64	5.15645	5.22964	9.93942	9.95732	18.1597	18.103	31.4621	31.611	47.7099	49.3454
	83.74	5.16817	5.23545	9.94919	9.96821	18.187	18.1221	31.4856	31.6406	47.7392	49.3809
	83.84	5.18184	5.24126	9.95895	9.97911	18.2163	18.1413	31.5285	31.6703	47.7802	49.4165
	83.94	5.19746	5.24707	9.96872	9.99001	18.2261	18.1605	31.5461	31.7	47.8192	49.452
	84.04	5.19746	5.25288	9.98239	10.0009	18.2495	18.1796	31.5813	31.7296	47.8544	49.4874
	84.14	5.19746	5.25869	9.99802	10.0118	18.2652	18.1988	31.6125	31.7592	47.8993	49.5228
	84.24	5.20723	5.2645	10.0058	10.0227	18.2867	18.2179	31.6282	31.7888	47.9306	49.5582
	84.34	5.21114	5.27031	10.0136	10.0336	18.3101	18.2371	31.6555	31.8184	47.9638	49.5935
	84.44	5.23262	5.27612	10.0254	10.0445	18.3316	18.2562	31.6926	31.848	48.0087	49.6288
	84.54	5.23653	5.28193	10.0293	10.0553	18.3355	18.2753	31.7121	31.8775	48.0497	49.664
	84.64	5.24043	5.28774	10.039	10.0662	18.355	18.2945	31.7317	31.907	48.0829	49.6992
	84.74	5.24629	5.29354	10.0527	10.0771	18.3648	18.3136	31.761	31.9365	48.1298	49.7343
	84.84	5.24629	5.29935	10.0586	10.088	18.3863	18.3327	31.7825	31.966	48.1638	49.7694
	84.94	5.26192	5.30515	10.0742	10.0989	18.4058	18.3518	31.8215	31.9955	48.2059	49.8045
	85.04	5.25996	5.31096	10.0781	10.1097	18.4156	18.3709	31.841	32.0249	48.2313	49.8395
	85.14	5.26582	5.31677	10.0918	10.1206	18.4351	18.39	31.8723	32.0544	48.2606	49.8745
	85.24	5.2795	5.32257	10.1093	10.1315	18.4449	18.4091	31.8918	32.0838	48.3036	49.9094
	85.34	5.28535	5.32837	10.1191	10.1423	18.4546	18.4282	31.9211	32.1132	48.3407	49.9443
	85.44	5.29121	5.33418	10.125	10.1532	18.4722	18.4473	31.9485	32.1426	48.3759	49.9791
	85.54	5.28926	5.33998	10.1289	10.1641	18.4898	18.4663	31.966	32.1719	48.4052	50.0139
	85.64	5.30684	5.34578	10.1504	10.1749	18.5171	18.4854	32.0129	32.2013	48.452	50.0487
	85.74	5.30684	5.35158	10.1601	10.1858	18.5413	18.5045	32.0325	32.2306	48.4852	50.0834
	85.84	5.32324	5.35739	10.1699	10.1967	18.5581	18.5235	32.0637	32.2599	48.5224	50.1181
	85.94	5.33028	5.36319	10.1843	10.2075	18.5835	18.5426	32.0969	32.2892	48.5517	50.1527
	86.04	5.33028	5.36899	10.2011	10.2184	18.6089	18.5616	32.1223	32.3185	48.5809	50.1873
	86.14	5.34004	5.37479	10.2129	10.2292	18.6324	18.5807	32.1535	32.3477	48.6122	50.2218
	86.24	5.33536	5.38059	10.2082	10.2401	18.657	18.5997	32.1586	32.377	48.631	50.2563
	86.34	5.33809	5.38639	10.2148	10.251	18.6656	18.6187	32.1809	32.4062	48.6591	50.2908
	86.44	5.34785	5.39219	10.2402	10.2618	18.6968	18.6377	32.2219	32.4354	48.7001	50.3252
	86.54	5.35176	5.39799	10.25	10.2727	18.7066	18.6567	32.2453	32.4646	48.7392	50.3596
	86.64	5.35762	5.40378	10.2636	10.2835	18.7261	18.6757	32.2805	32.4937	48.7704	50.3939
	86.74	5.37129	5.40958	10.2793	10.2943	18.7456	18.6947	32.2903	32.5229	48.7997	50.4282
	86.84	5.37715	5.41538	10.2832	10.3052	18.7593	18.7137	32.3262	32.552	48.8427	50.4625
	86.94	5.38692	5.42118	10.2988	10.316	18.7769	18.7327	32.3528	32.5811	48.8895	50.4967
	87.04	5.39082	5.42697	10.3086	10.3269	18.7964	18.7517	32.3821	32.6102	48.913	50.5308
	87.14	5.39278	5.43277	10.3164	10.3377	18.8062	18.7707	32.3996	32.6393	48.9559	50.565
	87.24	5.40059	5.43856	10.3105	10.3486	18.8257	18.7897	32.4231	32.6683	48.9735	50.599
	87.34	5.41035	5.44436	10.3281	10.3594	18.8492	18.8086	32.4563	32.6974	49.0224	50.6331
	87.44	5.41621	5.45015	10.3457	10.3702	18.8648	18.8276	32.4797	32.7264	49.0692	50.6671
	87.54	5.41621	5.45595	10.3398	10.3811	18.8863	18.8465	32.5071	32.7554	49.1083	50.701
	87.64	5.43965	5.46174	10.373	10.3919	18.9195	18.8655	32.5422	32.7844	49.1493	50.7349
	87.74	5.44551	5.46753	10.3886	10.4027	18.9351	18.8844	32.5715	32.8133	49.1884	50.7688
	87.84	5.45528	5.47332	10.3886	10.4135	18.9644	18.9034	32.593	32.8423	49.2126	50.8026
	87.94	5.45528	5.47912	10.4121	10.4244	18.9761	18.9223	32.6164	32.8712	49.2606	50.8364
	88.04	5.47481	5.48491	10.4394	10.4352	19.0101	18.9412	32.6516	32.9001	49.2997	50.8702
	88.14	5.47481	5.4907	10.4394	10.446	19.0269	18.9602	32.6828	32.929	49.3309	50.9039
	88.24	5.47481	5.49649	10.4531	10.4568	19.0503	18.9791	32.7024	32.9579	49.3739	50.9375
	88.34	5.49043	5.50228	10.4687	10.4677	19.0659	18.998	32.7317	32.9868	49.4091	50.9712
	88.44	5.51582	5.50807	10.4883	10.4785	19.1011	19.0169	32.761	33.0156	49.4638	51.0048
	88.54	5.51192	5.51386	10.5039	10.4893	19.1226	19.0358	32.7825	33.0444	49.5048	51.0383
	88.64	5.50606	5.51965	10.5027	10.5001	19.1363	19.0547	32.8118	33.0732	49.5302	51.0718
	88.74	5.51973	5.52543	10.5293	10.5109	19.1695	19.0735	32.8508	33.102	49.5692	51.1052
	88.84	5.52168	5.53122	10.5254	10.5217	19.1851	19.0924	32.8684	33.1308	49.5849	51.1387
	88.94	5.52559	5.53701	10.5293	10.5325	19.1949	19.1113	32.8918	33.1595	49.6239	51.172
	89.04	5.53145	5.5428	10.5488	10.5433	19.2222	19.1302	32.9172	33.1883	49.6552	51.2054
	89.14	5.53027	5.54858	10.5605	10.5541	19.23	19.149	32.9524	33.217	49.6786	51.2387
	89.24	5.55684	5.55437	10.5703	10.5649	19.2652	19.1679	32.9817	33.2457	49.7001	51.2719
	89.34	5.55684	5.56015	10.58	10.5758	19.2788	19.1867	33.0012	33.2744	49.7392	51.3051
	89.44	5.56075	5.56594	10.584	10.5866	19.3042	19.2056	33.0325	33.303	49.7626	51.3383
	89.54	5.57637	5.57172	10.5996	10.5973	19.3159	19.2244	33.0618	33.3317	49.8095	51.3714
	89.64	5.57246	5.57751	10.6054	10.6081	19.3218	19.2432	33.091	33.3603	49.8349	51.4045
	89.74	5.58223	5.58329	10.625	10.6189	19.3511	19.2621	33.134	33.3889	49.8759	51.4376
	89.84	5.58809	5.58907	10.6406	10.6297	19.3667	19.2809	33.1633	33.4175	49.9013	51.4706
	89.94	5.592	5.59486	10.6504	10.6405	19.3863	19.2997	33.1926	33.4461	49.9442	51.5035
	90.04	5.61739	5.60064	10.6699	10.6513	19.4097	19.3185	33.2375	33.4746	49.9794	51.5365
	90.14	5.61739	5.60642	10.6738	10.6621	19.4273	19.3373	33.2629	33.5032	50.0009	51.5694
	90.24	5.62129	5.6122	10.6953	10.6729	19.4468	19.3561	33.2922	33.5317	50.0302	51.6022
	90.34	5.62715	5.61798	10.7109	10.6837	19.4613	19.3749	33.3137	33.5602	50.0751	51.635
	90.44	5.63692	5.62376	10.7109	10.6945	19.482	19.3937	33.343	33.5887	50.1005	51.6678
	90.54	5.63301	5.62954	10.7207	10.7052	19.4937	19.4125	33.3684	33.6172	50.1259	51.7005
	90.64	5.64082	5.63532	10.7402	10.716	19.5171	19.4312	33.3918	33.6456	50.161	51.7332
	90.74	5.64668	5.6411	10.7402	10.7268	19.5308	19.45	33.427	33.6741	50.195	51.7658
	90.84	5.64668	5.64688	10.7539	10.7376	19.5581	19.4688	33.4524	33.7025	50.2313	51.7984
	90.94	5.65645	5.65266	10.7742	10.7484	19.5718	19.4875	33.4817	33.7309	50.2509	51.831
	91.04	5.65645	5.65843	10.7812	10.7591	19.5913	19.5063	33.5071	33.7593	50.2821	51.8635
	91.14	5.67012	5.66421	10.8105	10.7699	19.6265	19.525	33.552	33.7876	50.3251	51.896
	91.24	5.68379	5.66999	10.8066	10.7807	19.646	19.5437	33.5774	33.816	50.3583	51.9285
	91.34	5.67793	5.67576	10.8164	10.7914	19.6577	19.5625	33.6075	33.8443	50.3817	51.9609
	91.44	5.6877	5.68154	10.832	10.8022	19.6675	19.5812	33.634	33.8726	50.411	51.9932
	91.54	5.69746	5.68731	10.8515	10.813	19.7007	19.5999	33.6731	33.9009	50.4559	52.0256
	91.64	5.69356	5.69309	10.8613	10.8237	19.7124	19.6186	33.7004	33.9292	50.5067	52.0578
	91.74	5.6877	5.69886	10.8711	10.8345	19.7163	19.6373	33.7141	33.9575	50.5321	52.0901
	91.84	5.70137	5.70464	10.8808	10.8452	19.7261	19.656	33.7473	33.9857	50.5614	52.1223
	91.94	5.70723	5.71041	10.8945	10.856	19.7476	19.6747	33.7844	34.0139	50.5946	52.1545
	92.04	5.70255	5.71618	10.9054	10.8668	19.7527	19.6934	33.7993	34.0421	50.627	52.1866
	92.14	5.71504	5.72195	10.9179	10.8775	19.7691	19.7121	33.8352	34.0703	50.6591	52.2187
	92.24	5.71504	5.72773	10.9336	10.8883	19.7894	19.7308	33.8723	34.0985	50.6884	52.2507
	92.34	5.71973	5.7335	10.9492	10.899	19.8159	19.7495	33.8918	34.1267	50.7235	52.2827
	92.44	5.73653	5.73927	10.959	10.9098	19.8394	19.7681	33.9114	34.1548	50.7528	52.3147
	92.54	5.73262	5.74504	10.959	10.9205	19.8511	19.7868	33.9368	34.1829	50.7841	52.3466
	92.64	5.74043	5.75081	10.9785	10.9313	19.8667	19.8055	33.9524	34.211	50.8192	52.3785
	92.74	5.74239	5.75658	10.9843	10.942	19.8765	19.8241	33.9817	34.2391	50.8485	52.4104
	92.84	5.74629	5.76235	10.9785	10.9528	19.8863	19.8428	34.0012	34.2672	50.8817	52.4422
	92.94	5.74629	5.76812	10.9922	10.9635	19.9058	19.8614	34.0325	34.2952	50.9091	52.474
	93.04	5.7502	5.77388	11.0078	10.9742	19.9195	19.88	34.052	34.3233	50.9384	52.5057
	93.14	5.76582	5.77965	11.0175	10.985	19.9449	19.8987	34.0813	34.3513	50.9677	52.5374
	93.24	5.77559	5.78542	11.0312	10.9957	19.9663	19.9173	34.1223	34.3793	51.0087	52.5691
	93.34	5.77168	5.79119	11.0449	11.0064	19.9761	19.9359	34.1379	34.4073	51.0341	52.6007
	93.44	5.79121	5.79695	11.0644	11.0172	20.0074	19.9545	34.1672	34.4352	51.0739	52.6323
	93.54	5.79707	5.80272	11.08	11.0279	20.021	19.9731	34.2024	34.4632	51.1122	52.6638
	93.64	5.80879	5.80848	11.0859	11.0386	20.0464	19.9917	34.22	34.4911	51.1376	52.6953
	93.74	5.8127	5.81425	11.08	11.0494	20.0601	20.0103	34.2434	34.519	51.1669	52.7268
	93.84	5.81856	5.82001	11.0945	11.0601	20.0874	20.0289	34.2766	34.5469	51.202	52.7582
	93.94	5.82442	5.82578	11.1269	11.0708	20.1031	20.0475	34.3196	34.5748	51.247	52.7896
	94.04	5.82246	5.83154	11.1347	11.0815	20.1116	20.066	34.3332	34.6027	51.2665	52.8209
	94.14	5.82832	5.8373	11.1523	11.0923	20.1382	20.0846	34.3625	34.6305	51.3017	52.8522
	94.24	5.83418	5.84307	11.1484	11.103	20.1441	20.1032	34.3801	34.6583	51.327	52.8835
	94.34	5.842	5.84883	11.1758	11.1137	20.1675	20.1217	34.4035	34.6861	51.3524	52.9147
	94.44	5.83809	5.85459	11.1718	11.1244	20.1734	20.1403	34.427	34.7139	51.3759	52.9459
	94.54	5.85176	5.86035	11.1953	11.1351	20.2124	20.1588	34.466	34.7417	51.4247	52.9771
	94.64	5.87207	5.86611	11.2148	11.1458	20.2281	20.1774	34.4934	34.7695	51.4618	53.0082
	94.74	5.86543	5.87187	11.207	11.1565	20.2378	20.1959	34.509	34.7972	51.4716	53.0393
	94.84	5.85957	5.87763	11.2148	11.1673	20.2574	20.2144	34.5227	34.8249	51.5106	53.0703
	94.94	5.86934	5.88339	11.2402	11.178	20.2788	20.233	34.5676	34.8527	51.5517	53.1013
	95.04	5.87325	5.88915	11.2402	11.1887	20.2925	20.2515	34.5832	34.8803	51.5751	53.1323
	95.14	5.88887	5.89491	11.2597	11.1994	20.3277	20.27	34.6125	34.908	51.6317	53.1632
	95.24	5.89864	5.90066	11.2754	11.2101	20.3374	20.2885	34.6321	34.9357	51.661	53.1941
	95.34	5.9084	5.90642	11.2871	11.2208	20.357	20.307	34.6641	34.9633	51.6903	53.225
	95.44	5.9084	5.91218	11.291	11.2315	20.3687	20.3255	34.6848	34.9909	51.7216	53.2558
	95.54	5.91817	5.91794	11.3105	11.2422	20.398	20.344	34.7239	35.0185	51.7645	53.2865
	95.64	5.92207	5.92369	11.3144	11.2529	20.4077	20.3625	34.7493	35.0461	51.7802	53.3173
	95.74	5.93301	5.92945	11.3254	11.2636	20.4363	20.381	34.7797	35.0737	51.8165	53.348
	95.84	5.92598	5.9352	11.3281	11.2742	20.4507	20.3994	34.802	35.1013	51.8388	53.3786
	95.94	5.93575	5.94096	11.3379	11.2849	20.4663	20.4179	34.8215	35.1288	51.8681	53.4093
	96.04	5.94551	5.94671	11.3476	11.2956	20.48	20.4364	34.8469	35.1563	51.913	53.4398
	96.14	5.94942	5.95247	11.3476	11.3063	20.5054	20.4548	34.8821	35.1838	51.9384	53.4704
	96.24	5.96309	5.95822	11.3554	11.317	20.5113	20.4733	34.9075	35.2113	51.9755	53.5009
	96.34	5.95723	5.96397	11.3593	11.3277	20.5191	20.4917	34.9231	35.2388	51.9989	53.5314
	96.44	5.96114	5.96972	11.3691	11.3384	20.5464	20.5101	34.9426	35.2662	52.0184	53.5618
	96.54	5.97676	5.97547	11.373	11.349	20.5562	20.5286	34.966	35.2937	52.0544	53.5922
	96.64	5.98067	5.98123	11.3886	11.3597	20.5757	20.547	35.0012	35.3211	52.0907	53.6226
	96.74	6.00606	5.98698	11.4082	11.3704	20.605	20.5654	35.0422	35.3485	52.1395	53.6529
	96.84	6.00606	5.99273	11.4179	11.3811	20.6245	20.5838	35.0657	35.3759	52.1649	53.6832
	96.94	6.00215	5.99848	11.414	11.3918	20.6324	20.6022	35.0832	35.4033	52.1864	53.7134
	97.04	6.0002	6.00423	11.4082	11.4024	20.6363	20.6206	35.0969	35.4306	52.2099	53.7437
	97.14	6.00215	6.00998	11.4187	11.4131	20.6558	20.639	35.1282	35.4579	52.2372	53.7738
	97.24	6.00606	6.01572	11.4316	11.4238	20.6753	20.6574	35.1418	35.4853	52.2645	53.804
	97.34	6.01582	6.02147	11.4414	11.4344	20.6851	20.6758	35.1731	35.5126	52.2997	53.8341
	97.44	6.0295	6.02722	11.4648	11.4451	20.7163	20.6942	35.2024	35.5398	52.3349	53.8641
	97.54	6.03535	6.03297	11.4707	11.4558	20.7261	20.7126	35.2121	35.5671	52.37	53.8942
	97.64	6.03613	6.03871	11.4765	11.4664	20.7417	20.731	35.2278	35.5944	52.3954	53.9242
	97.74	6.04707	6.04446	11.4804	11.4771	20.7593	20.7493	35.2434	35.6216	52.411	53.9541
	97.84	6.05684	6.05021	11.5	11.4877	20.7964	20.7677	35.2864	35.6488	52.454	53.984
	97.94	6.05684	6.05595	11.5136	11.4984	20.8062	20.786	35.3118	35.676	52.4794	54.0139
	98.04	6.06856	6.0617	11.5293	11.5091	20.8304	20.8044	35.3313	35.7032	52.5145	54.0437
	98.14	6.07832	6.06744	11.541	11.5197	20.8425	20.8227	35.3625	35.7304	52.5497	54.0736
	98.24	6.07832	6.07318	11.5605	11.5304	20.855	20.841	35.3821	35.7575	52.579	54.1033
	98.34	6.092	6.07893	11.5703	11.541	20.8765	20.8594	35.4114	35.7847	52.6102	54.1331
	98.44	6.09785	6.08467	11.584	11.5517	20.9007	20.8777	35.4328	35.8118	52.6434	54.1628
	98.54	6.10762	6.09041	11.5957	11.5623	20.9175	20.896	35.466	35.8389	52.6688	54.1924
	98.64	6.11739	6.09616	11.6035	11.5729	20.937	20.9143	35.4914	35.866	52.7001	54.222
	98.74	6.11739	6.1019	11.6191	11.5836	20.9468	20.9326	35.5227	35.893	52.7196	54.2516
	98.84	6.12715	6.10764	11.6191	11.5942	20.9663	20.9509	35.552	35.9201	52.7528	54.2812
	98.94	6.13301	6.11338	11.6269	11.6049	20.9839	20.9692	35.5676	35.9471	52.786	54.3107
	99.04	6.13106	6.11912	11.6347	11.6155	20.9917	20.9875	35.5852	35.9741	52.8036	54.3402
	99.14	6.14668	6.12486	11.6504	11.6261	21.0171	21.0058	35.6125	36.0011	52.8485	54.3696
	99.24	6.14668	6.1306	11.6562	11.6368	21.023	21.0241	35.6379	36.0281	52.8759	54.399
	99.34	6.1584	6.13634	11.6601	11.6474	21.0367	21.0424	35.6555	36.0551	52.8895	54.4284
	99.44	6.16231	6.14208	11.6738	11.658	21.0523	21.0606	35.6868	36.082	52.9227	54.4577
	99.54	6.17403	6.14781	11.6933	11.6687	21.0777	21.0789	35.7219	36.109	52.9645	54.487
	99.64	6.17207	6.15355	11.7207	11.6793	21.0874	21.0971	35.7414	36.1359	52.9962	54.5163
	99.74	6.18379	6.15929	11.7168	11.6899	21.1031	21.1154	35.7668	36.1628	53.0263	54.5455
	99.84	6.1877	6.16502	11.7207	11.7006	21.1167	21.1336	35.7825	36.1897	53.0399	54.5747
	99.94	6.1916	6.17076	11.7343	11.7112	21.1324	21.1519	35.8059	36.2165	53.0731	54.6039
	100.04	6.1877	6.1765	11.7402	11.7218	21.148	21.1701	35.8313	36.2434	53.1005	54.633
	100.14	6.20137	6.18223	11.75	11.7324	21.1675	21.1883	35.8528	36.2702	53.1345	54.6621
	100.24	6.217	6.18797	11.7597	11.743	21.187	21.2066	35.8821	36.297	53.1708	54.6911
	100.34	6.217	6.1937	11.7695	11.7537	21.2007	21.2248	35.9114	36.3238	53.202	54.7201
	100.44	6.22676	6.19943	11.7793	11.7643	21.2281	21.243	35.9328	36.3506	53.2313	54.7491
	100.54	6.23653	6.20517	11.789	11.7749	21.2476	21.2612	35.9621	36.3774	53.2606	54.778
	100.64	6.24629	6.2109	11.8008	11.7855	21.2574	21.2794	35.9914	36.4041	53.3017	54.8069
	100.74	6.24239	6.21663	11.8066	11.7961	21.273	21.2976	36.0188	36.4309	53.327	54.8358
	100.84	6.23653	6.22236	11.8105	11.8067	21.2867	21.3158	36.0325	36.4576	53.3524	54.8646
	100.94	6.24825	6.2281	11.8105	11.8173	21.3081	21.334	36.0618	36.4843	53.372	54.8934
	101.04	6.24825	6.23383	11.83	11.8279	21.3277	21.3521	36.0852	36.511	53.4013	54.9222
	101.14	6.26192	6.23956	11.834	11.8385	21.3413	21.3703	36.1164	36.5376	53.4345	54.9509
	101.24	6.26778	6.24529	11.8593	11.8491	21.357	21.3885	36.1477	36.5643	53.4755	54.9796
	101.34	6.27754	6.25102	11.8691	11.8597	21.3765	21.4066	36.1653	36.5909	53.5204	55.0083
	101.44	6.28145	6.25675	11.8847	11.8703	21.4019	21.4248	36.2063	36.6176	53.5458	55.0369
	101.54	6.29707	6.26247	11.8906	11.8809	21.4175	21.4429	36.2317	36.6442	53.5907	55.0655
	101.64	6.29707	6.2682	11.9004	11.8915	21.437	21.4611	36.2512	36.6707	53.62	55.094
	101.74	6.30684	6.27393	11.9101	11.9021	21.4468	21.4792	36.2766	36.6973	53.6552	55.1226
	101.84	6.32051	6.27966	11.9199	11.9127	21.4663	21.4973	36.3059	36.7239	53.6903	55.151
	101.94	6.32637	6.28538	11.9394	11.9233	21.4917	21.5155	36.341	36.7504	53.7196	55.1795
	102.04	6.33614	6.29111	11.9531	11.9339	21.5074	21.5336	36.3684	36.7769	53.7509	55.2079
	102.14	6.3459	6.29684	11.9687	11.9445	21.5269	21.5517	36.386	36.8034	53.7841	55.2363
	102.24	6.3459	6.30256	11.9804	11.9551	21.5464	21.5698	36.4211	36.8299	53.8212	55.2646
	102.34	6.35762	6.30829	11.9804	11.9656	21.5562	21.5879	36.4524	36.8564	53.8505	55.2929
	102.44	6.36153	6.31401	11.9902	11.9762	21.5777	21.606	36.4719	36.8829	53.87	55.3212
	102.54	6.37715	6.31974	12.0097	11.9868	21.5972	21.6241	36.5012	36.9093	53.9013	55.3494
	102.64	6.36739	6.32546	12.0097	11.9974	21.607	21.6422	36.5207	36.9357	53.9208	55.3776
	102.74	6.37715	6.33118	12.0195	12.008	21.6167	21.6603	36.5383	36.9621	53.9501	55.4058
	102.84	6.38692	6.3369	12.0429	12.0185	21.6499	21.6783	36.5715	36.9885	53.9911	55.4339
	102.94	6.39668	6.34263	12.0586	12.0291	21.6773	21.6964	36.6047	37.0149	54.0204	55.462
	103.04	6.40645	6.34835	12.0683	12.0397	21.687	21.7145	36.6321	37.0413	54.0595	55.4901
	103.14	6.41035	6.35407	12.084	12.0503	21.7105	21.7325	36.6614	37.0676	54.0849	55.5181
	103.24	6.42598	6.35979	12.0996	12.0608	21.7261	21.7506	36.6907	37.0939	54.1239	55.5461
	103.34	6.43965	6.36551	12.1093	12.0714	21.7456	21.7686	36.7121	37.1202	54.1552	55.5741
	103.44	6.45528	6.37123	12.1191	12.082	21.7554	21.7867	36.7317	37.1465	54.1806	55.602
	103.54	6.45528	6.37695	12.1328	12.0925	21.7769	21.8047	36.7649	37.1728	54.2235	55.6299
	103.64	6.45528	6.38267	12.1445	12.1031	21.7964	21.8227	36.7903	37.1991	54.2567	55.6578
	103.74	6.467	6.38839	12.1523	12.1136	21.8159	21.8408	36.8215	37.2253	54.2802	55.6856
	103.84	6.467	6.39411	12.1679	12.1242	21.8394	21.8588	36.8508	37.2515	54.3134	55.7134
	103.94	6.47676	6.39982	12.1797	12.1348	21.857	21.8768	36.8703	37.2778	54.3407	55.7411
	104.04	6.49043	6.40554	12.1933	12.1453	21.8804	21.8948	36.9055	37.3039	54.3739	55.7689
	104.14	6.5002	6.41126	12.209	12.1559	21.896	21.9128	36.927	37.3301	54.4091	55.7966
	104.24	6.50606	6.41697	12.2187	12.1664	21.9156	21.9308	36.9543	37.3563	54.4306	55.8242
	104.34	6.52559	6.42269	12.2383	12.177	21.9449	21.9488	36.9914	37.3824	54.4696	55.8518
	104.44	6.52559	6.4284	12.2383	12.1875	21.9507	21.9668	37.011	37.4086	54.5028	55.8794
	104.54	6.53027	6.43412	12.248	12.1981	21.9761	21.9848	37.0403	37.4347	54.5263	55.907
	104.64	6.53731	6.43983	12.2578	12.2086	21.9956	22.0027	37.0618	37.4608	54.5634	55.9345
	104.74	6.55684	6.44555	12.2793	12.2191	22.0249	22.0207	37.1008	37.4869	54.6083	55.962
	104.84	6.5666	6.45126	12.2937	12.2297	22.0347	22.0387	37.1203	37.5129	54.6395	55.9894
	104.94	6.57051	6.45697	12.3105	12.2402	22.0484	22.0566	37.1399	37.539	54.6688	56.0168
	105.04	6.59004	6.46269	12.3242	12.2508	22.0796	22.0746	37.175	37.565	54.704	56.0442
	105.14	6.58809	6.4684	12.3359	12.2613	22.1011	22.0925	37.1868	37.591	54.7352	56.0716
	105.24	6.58614	6.47411	12.3398	12.2718	22.105	22.1105	37.2102	37.617	54.7626	56.0989
	105.34	6.59004	6.47982	12.3496	12.2824	22.1245	22.1284	37.2414	37.643	54.7997	56.1262
	105.44	6.5959	6.48553	12.3593	12.2929	22.1343	22.1463	37.261	37.669	54.829	56.1534
	105.54	6.61739	6.49124	12.3789	12.3034	22.1695	22.1643	37.3	37.695	54.8583	56.1806
	105.64	6.62715	6.49695	12.3906	12.314	22.1949	22.1822	37.3196	37.7209	54.8934	56.2078
	105.74	6.62715	6.50266	12.4004	12.3245	22.2144	22.2001	37.3457	37.7468	54.9286	56.235
	105.84	6.62129	6.50837	12.414	12.335	22.2281	22.218	37.3762	37.7727	54.9423	56.2621
	105.94	6.64278	6.51408	12.4355	12.3455	22.2515	22.2359	37.4125	37.7986	54.9899	56.2892
	106.04	6.64082	6.51978	12.4394	12.3561	22.2652	22.2538	37.4211	37.8245	55.0106	56.3162
	106.14	6.64668	6.52549	12.4492	12.3666	22.2847	22.2717	37.4504	37.8504	55.0399	56.3432
	106.24	6.65645	6.5312	12.4629	12.3771	22.2945	22.2896	37.4844	37.8762	55.0595	56.3702
	106.34	6.65645	6.53691	12.4804	12.3876	22.314	22.3075	37.5129	37.902	55.0907	56.3972
	106.44	6.66621	6.54261	12.4902	12.3981	22.3284	22.3253	37.5325	37.9278	55.1102	56.4241
	106.54	6.66621	6.54832	12.4941	12.4086	22.357	22.3432	37.5618	37.9536	55.1395	56.451
	106.64	6.67989	6.55402	12.5097	12.4192	22.3667	22.3611	37.5813	37.9794	55.1708	56.4778
	106.74	6.68575	6.55973	12.5195	12.4297	22.3765	22.3789	37.6125	38.0052	55.204	56.5046
	106.84	6.69551	6.56543	12.539	12.4402	22.3999	22.3968	37.6418	38.0309	55.2392	56.5314
	106.94	6.70528	6.57114	12.539	12.4507	22.4253	22.4146	37.6614	38.0567	55.2704	56.5582
	107.04	6.71504	6.57684	12.5683	12.4612	22.4566	22.4325	37.6926	38.0824	55.3095	56.5849
	107.14	6.71504	6.58254	12.58	12.4717	22.4702	22.4503	37.7219	38.1081	55.3329	56.6116
	107.24	6.72676	6.58824	12.5937	12.4822	22.4956	22.4681	37.7414	38.1338	55.3602	56.6382
	107.34	6.72285	6.59394	12.6054	12.4927	22.5113	22.4859	37.759	38.1594	55.3759	56.6648
	107.44	6.72676	6.59965	12.6093	12.5032	22.5152	22.5038	37.7727	38.1851	55.4032	56.6914
	107.54	6.72676	6.60535	12.6191	12.5137	22.5269	22.5216	37.7922	38.2107	55.4286	56.718
	107.64	6.74043	6.61105	12.6289	12.5242	22.5464	22.5394	37.8215	38.2364	55.4599	56.7445
	107.74	6.74629	6.61675	12.6425	12.5347	22.5601	22.5572	37.843	38.262	55.4892	56.771
	107.84	6.75606	6.62245	12.6582	12.5452	22.5855	22.575	37.8664	38.2875	55.5126	56.7974
	107.94	6.75606	6.62815	12.6679	12.5557	22.5952	22.5928	37.8977	38.3131	55.536	56.8239
	108.04	6.76582	6.63384	12.6797	12.5662	22.6187	22.6106	37.9153	38.3387	55.5595	56.8503
	108.14	6.76582	6.63954	12.6836	12.5766	22.6363	22.6283	37.9621	38.3642	55.5829	56.8766
	108.24	6.77559	6.64524	12.6992	12.5871	22.6558	22.6461	37.9719	38.3898	55.6083	56.9029
	108.34	6.78926	6.65094	12.7187	12.5976	22.6851	22.6639	38.0012	38.4153	55.6493	56.9292
	108.44	6.80489	6.65664	12.7285	12.6081	22.7085	22.6817	38.0227	38.4408	55.6688	56.9555
	108.54	6.80098	6.66233	12.7422	12.6186	22.7242	22.6994	38.052	38.4662	55.702	56.9817
	108.64	6.80489	6.66803	12.7578	12.6291	22.7359	22.7172	38.0715	38.4917	55.7294	57.0079
	108.74	6.8166	6.67372	12.7675	12.6395	22.7554	22.7349	38.1008	38.5171	55.7626	57.0341
	108.84	6.82637	6.67942	12.7871	12.65	22.7847	22.7527	38.1262	38.5426	55.8075	57.0602
	108.94	6.83028	6.68511	12.8027	12.6605	22.8042	22.7704	38.1516	38.568	55.829	57.0863
	109.04	6.8459	6.69081	12.8183	12.671	22.8179	22.7881	38.1809	38.5934	55.8583	57.1124
	109.14	6.8459	6.6965	12.8281	12.6814	22.8452	22.8058	38.2004	38.6188	55.8915	57.1384
	109.24	6.85176	6.70219	12.834	12.6919	22.8609	22.8236	38.2278	38.6442	55.9149	57.1644
	109.34	6.8459	6.70789	12.8281	12.7024	22.8745	22.8413	38.2414	38.6695	55.9286	57.1904
	109.44	6.85567	6.71358	12.8379	12.7128	22.8882	22.859	38.2707	38.6949	55.9618	57.2164
	109.54	6.85567	6.71927	12.8476	12.7233	22.9038	22.8767	38.2825	38.7202	55.9872	57.2423
	109.64	6.85567	6.72496	12.8613	12.7338	22.9253	22.8944	38.3118	38.7455	56.0184	57.2681
	109.74	6.86543	6.73065	12.8769	12.7442	22.9351	22.9121	38.3254	38.7708	56.038	57.294
	109.84	6.86543	6.73634	12.8886	12.7547	22.9449	22.9298	38.3508	38.7961	56.072	57.3198
	109.94	6.8791	6.74203	12.8984	12.7651	22.9644	22.9474	38.3821	38.8213	56.1005	57.3456
	110.04	6.89668	6.74772	12.9199	12.7756	23.0003	22.9651	38.4133	38.8466	56.1513	57.3713
	110.14	6.90254	6.75341	12.9258	12.786	23.0132	22.9828	38.4289	38.8718	56.1767	57.3971
	110.24	6.89668	6.7591	12.9343	12.7965	23.0288	23.0005	38.4563	38.897	56.202	57.4227
	110.34	6.90254	6.76479	12.9414	12.8069	23.0484	23.0181	38.4836	38.9222	56.2255	57.4484
	110.44	6.89668	6.77047	12.955	12.8174	23.0581	23.0358	38.5129	38.9474	56.2509	57.474
	110.54	6.90645	6.77616	12.9707	12.8278	23.0816	23.0534	38.5325	38.9726	56.2821	57.4996
	110.64	6.90645	6.78185	12.9804	12.8383	23.0972	23.0711	38.5637	38.9977	56.3114	57.5252
	110.74	6.91817	6.78753	12.9941	12.8487	23.1089	23.0887	38.5871	39.0228	56.3309	57.5507
	110.84	6.92207	6.79322	13	12.8592	23.1284	23.1063	38.6125	39.048	56.3622	57.5762
	110.94	6.92793	6.79891	13.0117	12.8696	23.1382	23.124	38.6418	39.0731	56.3915	57.6017
	111.04	6.9377	6.80459	13.0254	12.8801	23.148	23.1416	38.6633	39.0982	56.4306	57.6271
	111.14	6.94356	6.81027	13.0371	12.8905	23.1675	23.1592	38.6692	39.1232	56.4481	57.6525
	111.24	6.9377	6.81596	13.041	12.9009	23.1773	23.1768	38.6828	39.1483	56.4755	57.6779
	111.34	6.94746	6.82164	13.0547	12.9114	23.1988	23.1944	38.7278	39.1733	56.5106	57.7032
	111.44	6.94746	6.82733	13.0703	12.9218	23.2085	23.212	38.7493	39.1984	56.5419	57.7286
	111.54	6.9709	6.83301	13.0898	12.9322	23.2378	23.2296	38.7766	39.2234	56.5712	57.7538
	111.64	6.97676	6.83869	13.1035	12.9427	23.2574	23.2472	38.802	39.2484	56.6005	57.7791
	111.74	6.98653	6.84437	13.1093	12.9531	23.2769	23.2648	38.8332	39.2734	56.6317	57.8043
	111.84	6.98653	6.85005	13.1211	12.9635	23.2886	23.2824	38.8528	39.2983	56.661	57.8295
	111.94	6.99239	6.85573	13.1308	12.9739	23.3023	23.2999	38.8762	39.3233	56.6942	57.8546
	112.04	6.99043	6.86141	13.1406	12.9844	23.3277	23.3175	38.9016	39.3482	56.7313	57.8798
	112.14	7.00606	6.86709	13.1406	12.9948	23.3472	23.335	38.9231	39.3731	56.7606	57.9049
	112.24	7.00606	6.87277	13.1543	13.0052	23.3609	23.3526	38.9524	39.398	56.7802	57.9299
	112.34	7.00606	6.87845	13.166	13.0156	23.3765	23.3702	38.9719	39.4229	56.8114	57.955
	112.44	7.01778	6.88413	13.1699	13.026	23.398	23.3877	39.0078	39.4478	56.8446	57.98
	112.54	7.01778	6.88981	13.1699	13.0364	23.4077	23.4052	39.0246	39.4727	56.8817	58.0049
	112.64	7.02364	6.89549	13.1894	13.0469	23.4273	23.4228	39.0539	39.4975	56.911	58.0299
	112.74	7.02754	6.90116	13.1894	13.0573	23.437	23.4403	39.0735	39.5223	56.9306	58.0548
	112.84	7.02754	6.90684	13.2011	13.0677	23.4468	23.4578	39.1047	39.5471	56.9501	58.0797
	112.94	7.05098	6.91252	13.2343	13.0781	23.4761	23.4753	39.134	39.5719	56.9813	58.1045
	113.04	7.05684	6.91819	13.25	13.0885	23.4878	23.4929	39.1633	39.5967	57.0106	58.1293
	113.14	7.05684	6.92387	13.2597	13.0989	23.5074	23.5104	39.1828	39.6215	57.0497	58.1541
	113.24	7.05684	6.92954	13.25	13.1093	23.5074	23.5279	39.2082	39.6462	57.0614	58.1789
	113.34	7.05684	6.93521	13.2597	13.1197	23.5171	23.5454	39.2434	39.671	57.0809	58.2036
	113.44	7.0666	6.94089	13.2695	13.1301	23.5406	23.5628	39.2629	39.6957	57.1102	58.2283
	113.54	7.07637	6.94656	13.2832	13.1405	23.5562	23.5803	39.2844	39.7204	57.1454	58.253
	113.64	7.07637	6.95224	13.289	13.1509	23.5679	23.5978	39.3039	39.7451	57.1806	58.2776
	113.74	7.08614	6.95791	13.2988	13.1613	23.6011	23.6153	39.3235	39.7698	57.2001	58.3022
	113.84	7.09785	6.96358	13.3105	13.1717	23.6167	23.6328	39.343	39.7944	57.2313	58.3268
	113.94	7.09785	6.96925	13.3203	13.1821	23.6363	23.6502	39.3743	39.8191	57.2509	58.3513
	114.04	7.10254	6.97492	13.33	13.1925	23.646	23.6677	39.3938	39.8437	57.2704	58.3759
	114.14	7.11934	6.98059	13.3398	13.2029	23.6675	23.6851	39.4231	39.8683	57.3114	58.4003
	114.24	7.1291	6.98626	13.3496	13.2133	23.6773	23.7026	39.4446	39.8929	57.3309	58.4248
	114.34	7.12442	6.99193	13.3691	13.2236	23.6968	23.72	39.4778	39.9175	57.3602	58.4492
	114.44	7.11739	6.9976	13.3691	13.234	23.7163	23.7374	39.5032	39.9421	57.3954	58.4736
	114.54	7.12325	7.00327	13.375	13.2444	23.7222	23.7549	39.5188	39.9666	57.4169	58.498
	114.64	7.12129	7.00894	13.3847	13.2548	23.7456	23.7723	39.5383	39.9912	57.4345	58.5223
	114.74	7.13692	7.01461	13.3906	13.2652	23.7671	23.7897	39.5735	40.0157	57.4657	58.5466
	114.84	7.15137	7.02027	13.4004	13.2755	23.7867	23.8071	39.5969	40.0402	57.4813	58.5709
	114.94	7.1584	7.02594	13.4101	13.2859	23.8062	23.8245	39.6243	40.0647	57.5145	58.5951
	115.04	7.1584	7.03161	13.4148	13.2963	23.8101	23.842	39.6438	40.0892	57.5399	58.6194
	115.14	7.1584	7.03727	13.4316	13.3067	23.8374	23.8593	39.6633	40.1137	57.5712	58.6435
	115.24	7.16817	7.04294	13.4414	13.317	23.8472	23.8767	39.6926	40.1381	57.6005	58.6677
	115.34	7.17793	7.0486	13.4511	13.3274	23.8667	23.8941	39.7141	40.1625	57.62	58.6918
	115.44	7.17793	7.05427	13.4648	13.3378	23.8863	23.9115	39.7336	40.187	57.6454	58.7159
	115.54	7.18965	7.05993	13.4824	13.3481	23.896	23.9289	39.7571	40.2114	57.6806	58.74
	115.64	7.19942	7.0656	13.4824	13.3585	23.9175	23.9463	39.7785	40.2357	57.7099	58.764
	115.74	7.20918	7.07126	13.4922	13.3689	23.932	23.9636	39.7981	40.2601	57.7294	58.788
	115.84	7.20918	7.07692	13.5019	13.3792	23.9585	23.981	39.8332	40.2845	57.7509	58.812
	115.94	7.21895	7.08259	13.5117	13.3896	23.9781	23.9983	39.8528	40.3088	57.7704	58.836
	116.04	7.21895	7.08825	13.5254	13.3999	23.9976	24.0157	39.8743	40.3331	57.7997	58.8599
	116.14	7.22871	7.09391	13.541	13.4103	24.0074	24.033	39.9035	40.3575	57.8309	58.8838
	116.24	7.23848	7.09957	13.5508	13.4207	24.0327	24.0504	39.9231	40.3818	57.8505	58.9076
	116.34	7.23848	7.10523	13.5468	13.431	24.0542	24.0677	39.9387	40.406	57.8708	58.9315
	116.44	7.24825	7.11089	13.5508	13.4414	24.0679	24.085	39.9641	40.4303	57.9032	58.9553
	116.54	7.25801	7.11655	13.5703	13.4517	24.0972	24.1024	39.9934	40.4546	57.9325	58.979
	116.64	7.25801	7.12221	13.5703	13.4621	24.1089	24.1197	40.0227	40.4788	57.9618	59.0028
	116.74	7.27168	7.12787	13.5957	13.4724	24.1324	24.137	40.0442	40.503	57.9911	59.0265
	116.84	7.28926	7.13353	13.6015	13.4827	24.1577	24.1543	40.0735	40.5272	58.0165	59.0502
	116.94	7.27559	7.13918	13.6015	13.4931	24.1577	24.1716	40.0832	40.5514	58.0419	59.0739
	117.04	7.29317	7.14484	13.6211	13.5034	24.1773	24.1889	40.1243	40.5756	58.0712	59.0975
	117.14	7.30489	7.1505	13.6269	13.5138	24.1831	24.2062	40.1399	40.5998	58.0985	59.1211
	117.24	7.29903	7.15615	13.6308	13.5241	24.2027	24.2235	40.1535	40.6239	58.1161	59.1446
	117.34	7.3127	7.16181	13.6347	13.5344	24.2281	24.2407	40.1731	40.6481	58.1513	59.1682
	117.44	7.31856	7.16747	13.6504	13.5448	24.2378	24.258	40.2043	40.6722	58.1825	59.1917
	117.54	7.32832	7.17312	13.6601	13.5551	24.2574	24.2753	40.2239	40.6963	58.2157	59.2152
	117.64	7.33809	7.17878	13.6758	13.5654	24.2808	24.2926	40.2434	40.7204	58.2509	59.2386
	117.74	7.34785	7.18443	13.6816	13.5758	24.2984	24.3098	40.2629	40.7444	58.2724	59.2621
	117.84	7.34785	7.19008	13.6953	13.5861	24.3081	24.3271	40.2942	40.7685	58.2919	59.2855
	117.94	7.35294	7.19574	13.7062	13.5964	24.3132	24.3443	40.309	40.7926	58.3204	59.3088
	118.04	7.33614	7.20139	13.6894	13.6068	24.3199	24.3616	40.3118	40.8166	58.329	59.3322
	118.14	7.34785	7.20704	13.6992	13.6171	24.3316	24.3788	40.3313	40.8406	58.3505	59.3555
	118.24	7.34785	7.21269	13.709	13.6274	24.3394	24.396	40.3528	40.8646	58.3837	59.3788
	118.34	7.34785	7.21835	13.7187	13.6377	24.3667	24.4132	40.3723	40.8886	58.4091	59.402
	118.44	7.37129	7.224	13.7422	13.648	24.3863	24.4305	40.4114	40.9126	58.4501	59.4252
	118.54	7.37715	7.22965	13.7695	13.6584	24.4058	24.4477	40.4309	40.9365	58.4696	59.4484
	118.64	7.38301	7.2353	13.7703	13.6687	24.4214	24.4649	40.4485	40.9605	58.4989	59.4716
	118.74	7.37715	7.24095	13.7812	13.679	24.4351	24.4821	40.4719	40.9844	58.5302	59.4947
	118.84	7.38692	7.2466	13.791	13.6893	24.4605	24.4993	40.4914	41.0083	58.5595	59.5179
	118.94	7.38692	7.25224	13.791	13.6996	24.4761	24.5165	40.5129	41.0322	58.5829	59.5409
	119.04	7.39668	7.25789	13.8008	13.7099	24.4956	24.5337	40.5422	41.0561	58.6083	59.564
	119.14	7.39668	7.26354	13.8105	13.7202	24.5054	24.5509	40.5618	41.0799	58.6442	59.587
	119.24	7.41035	7.26919	13.8242	13.7305	24.5249	24.568	40.5813	41.1038	58.6806	59.61
	119.34	7.42012	7.27483	13.834	13.7408	24.5542	24.5852	40.6067	41.1276	58.704	59.633
	119.44	7.43575	7.28048	13.8593	13.7511	24.5816	24.6024	40.6321	41.1515	58.7411	59.6559
	119.54	7.43575	7.28613	13.8593	13.7614	24.5855	24.6195	40.6516	41.1753	58.7645	59.6788
	119.64	7.43965	7.29177	13.873	13.7717	24.605	24.6367	40.6711	41.1991	58.7997	59.7017
	119.74	7.45137	7.29742	13.8867	13.782	24.6109	24.6539	40.6887	41.2228	58.8173	59.7246
	119.84	7.44551	7.30306	13.8906	13.7923	24.6148	24.671	40.7024	41.2466	58.8505	59.7474
	119.94	7.45528	7.30871	13.9004	13.8026	24.6363	24.6881	40.7219	41.2704	58.8739	59.7702
	120.04	7.45528	7.31435	13.9004	13.8129	24.6499	24.7053	40.7414	41.2941	58.911	59.793
	120.14	7.45528	7.31999	13.914	13.8232	24.6656	24.7224	40.7629	41.3178	58.9306	59.8157
	120.24	7.45918	7.32564	13.9394	13.8335	24.6851	24.7395	40.7825	41.3415	58.954	59.8384
	120.34	7.47676	7.33128	13.9394	13.8438	24.6949	24.7566	40.8118	41.3652	58.9794	59.8611
	120.44	7.48067	7.33692	13.9531	13.8541	24.7202	24.7738	40.8352	41.3889	59.0048	59.8838
	120.54	7.5002	7.34256	13.9687	13.8644	24.7359	24.7909	40.8625	41.4126	59.0399	59.9064
	120.64	7.49239	7.3482	13.9668	13.8746	24.732	24.808	40.8782	41.4362	59.0497	59.929
	120.74	7.5002	7.35384	13.9843	13.8849	24.7691	24.8251	40.9055	41.4598	59.0946	59.9516
	120.84	7.51192	7.35948	13.9961	13.8952	24.7906	24.8422	40.927	41.4835	59.1259	59.9742
	120.94	7.50606	7.36512	14	13.9055	24.7945	24.8593	40.9524	41.5071	59.1395	59.9967
	121.04	7.51074	7.37076	14.0097	13.9158	24.8159	24.8763	40.9719	41.5306	59.1708	60.0192
	121.14	7.51778	7.3764	14.0195	13.926	24.8355	24.8934	40.9914	41.5542	59.1903	60.0416
	121.24	7.52754	7.38204	14.0293	13.9363	24.8452	24.9105	41.0227	41.5778	59.2099	60.0641
	121.34	7.52754	7.38768	14.039	13.9466	24.8648	24.9276	41.0422	41.6013	59.2431	60.0865
	121.44	7.53731	7.39331	14.0508	13.9569	24.8909	24.9446	41.0715	41.6249	59.2704	60.1089
	121.54	7.55098	7.39895	14.0605	13.9671	24.9077	24.9617	41.093	41.6484	59.2997	60.1312
	121.64	7.55684	7.40459	14.08	13.9774	24.9273	24.9787	41.1125	41.6719	59.3192	60.1536
	121.74	7.5666	7.41022	14.08	13.9877	24.9324	24.9958	41.1418	41.6954	59.3505	60.1759
	121.84	7.57051	7.41586	14.0898	13.9979	24.9495	25.0128	41.1614	41.7188	59.37	60.1981
	121.94	7.58223	7.42149	14.0996	14.0082	24.9781	25.0298	41.1828	41.7423	59.4032	60.2204
	122.04	7.57637	7.42713	14.1191	14.0184	24.9878	25.0469	41.2121	41.7658	59.4403	60.2426
	122.14	7.58809	7.43276	14.1191	14.0287	25.0074	25.0639	41.218	41.7892	59.4599	60.2648
	122.24	7.592	7.43839	14.1328	14.039	25.021	25.0809	41.2453	41.8126	59.4931	60.287
	122.34	7.59785	7.44403	14.1504	14.0492	25.0417	25.0979	41.2766	41.836	59.5184	60.3091
	122.44	7.59785	7.44966	14.166	14.0595	25.0503	25.1149	41.3078	41.8594	59.5458	60.3312
	122.54	7.60176	7.45529	14.1738	14.0697	25.0648	25.1319	41.3352	41.8828	59.5634	60.3533
	122.64	7.61739	7.46092	14.1797	14.08	25.0925	25.1489	41.3625	41.9061	59.6024	60.3754
	122.74	7.60762	7.46656	14.1836	14.0902	25.0855	25.1659	41.3821	41.9295	59.62	60.3974
	122.84	7.63184	7.47219	14.2136	14.1005	25.1195	25.1829	41.4121	41.9528	59.654	60.4194
	122.94	7.6291	7.47782	14.2207	14.1107	25.1363	25.1999	41.4387	41.9761	59.6708	60.4414
	123.04	7.63887	7.48345	14.2265	14.121	25.148	25.2169	41.4739	41.9994	59.6942	60.4633
	123.14	7.63887	7.48908	14.2324	14.1312	25.1675	25.2338	41.5032	42.0227	59.7313	60.4852
	123.24	7.64864	7.49471	14.2461	14.1414	25.1773	25.2508	41.5246	42.046	59.7509	60.5071
	123.34	7.65254	7.50033	14.2617	14.1517	25.1968	25.2678	41.5442	42.0692	59.7802	60.529
	123.44	7.66035	7.50596	14.2636	14.1619	25.1988	25.2847	41.5696	42.0925	59.8036	60.5508
	123.54	7.66621	7.51159	14.2754	14.1722	25.2261	25.3017	41.6008	42.1157	59.8434	60.5726
	123.64	7.66621	7.51722	14.2793	14.1824	25.2503	25.3186	41.6321	42.1389	59.8653	60.5944
	123.74	7.67598	7.52284	14.289	14.1926	25.2769	25.3356	41.6516	42.1621	59.8778	60.6162
	123.84	7.67598	7.52847	14.3027	14.2029	25.2867	25.3525	41.6809	42.1853	59.904	60.6379
	123.94	7.68184	7.5341	14.3125	14.2131	25.312	25.3694	41.6946	42.2085	59.9364	60.6596
	124.04	7.6877	7.53972	14.33	14.2233	25.3335	25.3863	41.718	42.2316	59.961	60.6813
	124.14	7.69942	7.54535	14.3476	14.2335	25.355	25.4033	41.7395	42.2548	59.9872	60.703
	124.24	7.69942	7.55097	14.3515	14.2438	25.3687	25.4202	41.7532	42.2779	60.0153	60.7246
	124.34	7.70332	7.5566	14.3652	14.254	25.396	25.4371	41.7785	42.301	60.0411	60.7462
	124.44	7.70723	7.56222	14.3691	14.2642	25.4058	25.454	41.7922	42.3241	60.0641	60.7678
	124.54	7.717	7.56784	14.3789	14.2744	25.4273	25.4709	41.8118	42.3472	60.1005	60.7893
	124.64	7.717	7.57347	14.3886	14.2846	25.437	25.4878	41.841	42.3703	60.12	60.8108
	124.74	7.72481	7.57909	14.4023	14.2949	25.4605	25.5047	41.8762	42.3933	60.1434	60.8323
	124.84	7.74629	7.58471	14.4199	14.3051	25.4761	25.5216	41.8977	42.4164	60.1747	60.8538
	124.94	7.74629	7.59033	14.4199	14.3153	25.4898	25.5384	41.9114	42.4394	60.2059	60.8752
	125.04	7.75606	7.59595	14.4297	14.3255	25.5171	25.5553	41.9465	42.4624	60.2235	60.8967
	125.14	7.75996	7.60157	14.4394	14.3357	25.5269	25.5722	41.9778	42.4854	60.2509	60.918
	125.24	7.76582	7.60719	14.459	14.3459	25.5406	25.589	42.0051	42.5084	60.2802	60.9394
	125.34	7.77559	7.61281	14.4687	14.3561	25.5659	25.6059	42.0422	42.5314	60.2997	60.9607
	125.44	7.77559	7.61843	14.4785	14.3663	25.5855	25.6227	42.0618	42.5543	60.3192	60.9821
	125.54	7.78535	7.62405	14.4922	14.3765	25.5992	25.6396	42.091	42.5773	60.3505	61.0033
	125.64	7.78535	7.62967	14.5097	14.3867	25.6148	25.6564	42.1125	42.6002	60.37	61.0246
	125.74	7.80684	7.63528	14.5215	14.3969	25.648	25.6733	42.1535	42.6231	60.4208	61.0458
	125.84	7.81075	7.6409	14.5312	14.4071	25.6577	25.6901	42.1731	42.646	60.4462	61.067
	125.94	7.82637	7.64652	14.541	14.4173	25.6773	25.7069	42.1926	42.6689	60.4716	61.0882
	126.04	7.82637	7.65214	14.5508	14.4275	25.7007	25.7237	42.2141	42.6918	60.5009	61.1094
	126.14	7.842	7.65775	14.5605	14.4377	25.7163	25.7405	42.2434	42.7147	60.5224	61.1305
	126.24	7.84395	7.66337	14.5703	14.4479	25.7378	25.7574	42.2727	42.7375	60.5517	61.1516
	126.34	7.83809	7.66898	14.584	14.4581	25.7574	25.7742	42.2942	42.7603	60.5712	61.1727
	126.44	7.85176	7.6746	14.5996	14.4683	25.7671	25.791	42.3039	42.7832	60.5907	61.1937
	126.54	7.85762	7.68021	14.6113	14.4785	25.7906	25.8077	42.3332	42.806	60.6122	61.2147
	126.64	7.86739	7.68582	14.6308	14.4887	25.8159	25.8245	42.3625	42.8287	60.6552	61.2357
	126.74	7.86739	7.69144	14.6211	14.4989	25.8179	25.8413	42.3743	42.8515	60.6708	61.2567
	126.84	7.86739	7.69705	14.6308	14.509	25.8277	25.8581	42.4035	42.8743	60.702	61.2777
	126.94	7.87715	7.70266	14.6406	14.5192	25.8374	25.8749	42.4328	42.897	60.7255	61.2986
	127.04	7.87715	7.70827	14.6543	14.5294	25.857	25.8916	42.4524	42.9198	60.7606	61.3195
	127.14	7.89082	7.71389	14.6738	14.5396	25.8706	25.9084	42.4778	42.9425	60.7841	61.3403
	127.24	7.90137	7.7195	14.6894	14.5498	25.8902	25.9252	42.5032	42.9652	60.8114	61.3612
	127.34	7.9084	7.72511	14.6992	14.5599	25.9058	25.9419	42.5325	42.9879	60.8309	61.382
	127.44	7.92793	7.73072	14.7187	14.5701	25.937	25.9587	42.5637	43.0106	60.87	61.4028
	127.54	7.91817	7.73633	14.7207	14.5803	25.937	25.9754	42.5735	43.0332	60.8817	61.4236
	127.64	7.92793	7.74194	14.7304	14.5905	25.9613	25.9921	42.5969	43.0559	60.9149	61.4443
	127.74	7.9377	7.74754	14.7441	14.6006	25.9878	26.0089	42.6321	43.0785	60.9599	61.465
	127.84	7.9377	7.75315	14.7656	14.6108	25.9976	26.0256	42.6594	43.1011	60.9794	61.4857
	127.94	7.9416	7.75876	14.7636	14.621	26.0074	26.0423	42.6575	43.1237	61.0009	61.5064
	128.04	7.94356	7.76437	14.7793	14.6311	26.0191	26.059	42.6789	43.1463	61.0204	61.527
	128.14	7.9416	7.76997	14.7754	14.6413	26.0327	26.0757	42.6926	43.1689	61.0497	61.5476
	128.24	7.96895	7.77558	14.7929	14.6514	26.0581	26.0924	42.7121	43.1915	61.0809	61.5682
	128.34	7.96895	7.78119	14.8203	14.6616	26.0679	26.1091	42.7434	43.214	61.1142	61.5888
	128.44	7.97285	7.78679	14.8203	14.6718	26.0874	26.1258	42.7629	43.2366	61.1395	61.6093
	128.54	7.98848	7.7924	14.83	14.6819	26.0972	26.1425	42.7825	43.2591	61.1747	61.6298
	128.64	7.98848	7.798	14.8496	14.6921	26.1109	26.1592	42.802	43.2816	61.2001	61.6503
	128.74	7.99239	7.80361	14.8593	14.7022	26.1382	26.1759	42.8137	43.3041	61.2294	61.6708
	128.84	8.0041	7.80921	14.8554	14.7124	26.1538	26.1926	42.8293	43.3266	61.2567	61.6912
	128.94	7.99825	7.81481	14.8593	14.7225	26.1577	26.2092	42.8469	43.349	61.2704	61.7116
	129.04	8.00606	7.82042	14.873	14.7327	26.1714	26.2259	42.8723	43.3715	61.2938	61.732
	129.14	8.02754	7.82602	14.8933	14.7428	26.1968	26.2425	42.9075	43.3939	61.3192	61.7524
	129.24	8.02754	7.83162	14.9121	14.753	26.2066	26.2592	42.9289	43.4164	61.3505	61.7727
	129.34	8.03731	7.83722	14.9218	14.7631	26.232	26.2758	42.9328	43.4388	61.3798	61.793
	129.44	8.03731	7.84282	14.9316	14.7733	26.2476	26.2925	42.9524	43.4612	61.3993	61.8133
	129.54	8.04121	7.84842	14.9414	14.7834	26.2671	26.3091	42.9719	43.4836	61.4255	61.8336
	129.64	8.0666	7.85402	14.9609	14.7935	26.2964	26.3258	43.0032	43.5059	61.4571	61.8538
	129.74	8.05684	7.85962	14.9648	14.8037	26.2964	26.3424	43.0129	43.5283	61.4696	61.874
	129.84	8.0666	7.86522	14.9804	14.8138	26.3179	26.359	43.0325	43.5506	61.4938	61.8942
	129.94	8.08614	7.87082	15	14.8239	26.3374	26.3756	43.0618	43.573	61.5321	61.9144
	130.04	8.09395	7.87642	15.0136	14.8341	26.3609	26.3922	43.0871	43.5953	61.5653	61.9345
	130.14	8.0959	7.88202	15.0215	14.8442	26.3765	26.4088	43.1028	43.6176	61.5809	61.9547
	130.24	8.10762	7.88761	15.0351	14.8543	26.3902	26.4254	43.1321	43.6399	61.6122	61.9747
	130.34	8.11739	7.89321	15.0605	14.8645	26.4273	26.442	43.1672	43.6622	61.6415	61.9948
	130.44	8.11739	7.89881	15.0703	14.8746	26.437	26.4586	43.1926	43.6844	61.6708	62.0148
	130.54	8.11739	7.9044	15.0761	14.8847	26.4527	26.4752	43.2082	43.7067	61.6981	62.0349
	130.64	8.13692	7.91	15.0898	14.8948	26.4663	26.4918	43.2317	43.7289	61.7216	62.0549
	130.74	8.13692	7.91559	15.0996	14.905	26.4859	26.5084	43.2512	43.7511	61.7509	62.0748
	130.84	8.14668	7.92119	15.1133	14.9151	26.4956	26.5249	43.2825	43.7733	61.7704	62.0948
	130.94	8.15137	7.92678	15.1269	14.9252	26.5171	26.5415	43.302	43.7955	61.7919	62.1147
	131.04	8.16817	7.93238	15.125	14.9353	26.5269	26.5581	43.3254	43.8177	61.8212	62.1346
	131.14	8.16348	7.93797	15.1406	14.9454	26.5464	26.5746	43.3528	43.8399	61.8407	62.1544
	131.24	8.18066	7.94356	15.1601	14.9555	26.5659	26.5912	43.3821	43.862	61.8856	62.1743
	131.34	8.1877	7.94915	15.1699	14.9656	26.5855	26.6077	43.4114	43.8842	61.911	62.1941
	131.44	8.19746	7.95475	15.1797	14.9758	26.6011	26.6243	43.4309	43.9063	61.9306	62.2139
	131.54	8.19356	7.96034	15.1855	14.9859	26.6226	26.6408	43.4387	43.9284	61.9559	62.2337
	131.64	8.19746	7.96593	15.1894	14.996	26.6265	26.6573	43.4524	43.9505	61.9755	62.2534
	131.74	8.19746	7.97152	15.1992	15.0061	26.646	26.6738	43.4817	43.9726	62.0009	62.2731
	131.84	8.20723	7.97711	15.2109	15.0162	26.6597	26.6904	43.5012	43.9946	62.0302	62.2928
	131.94	8.217	7.9827	15.2304	15.0263	26.687	26.7069	43.5227	44.0167	62.0614	62.3125
	132.04	8.2209	7.98829	15.2343	15.0364	26.6909	26.7234	43.5461	44.0387	62.0849	62.3322
	132.14	8.23848	7.99388	15.2597	15.0465	26.7163	26.7399	43.5813	44.0608	62.1102	62.3518
	132.24	8.23848	7.99947	15.2695	15.0566	26.7261	26.7564	43.6008	44.0828	62.1298	62.3714
	132.34	8.24434	8.00505	15.2754	15.0667	26.7417	26.7729	43.6184	44.1048	62.1474	62.391
	132.44	8.24825	8.01064	15.2793	15.0768	26.7554	26.7894	43.6321	44.1268	62.161	62.4105
	132.54	8.25801	8.01623	15.289	15.0869	26.7691	26.8059	43.6614	44.1488	62.1942	62.43
	132.64	8.25801	8.02181	15.3008	15.0969	26.7867	26.8223	43.6828	44.1707	62.2313	62.4496
	132.74	8.26778	8.0274	15.3047	15.107	26.7964	26.8388	43.7024	44.1927	62.2509	62.469
	132.84	8.27754	8.03299	15.33	15.1171	26.8257	26.8553	43.7317	44.2146	62.2899	62.4885
	132.94	8.28731	8.03857	15.3398	15.1272	26.8452	26.8717	43.761	44.2365	62.3095	62.5079
	133.04	8.28731	8.04416	15.3496	15.1373	26.8648	26.8882	43.7825	44.2584	62.3309	62.5273
	133.14	8.28731	8.04974	15.3593	15.1474	26.8765	26.9047	43.8059	44.2803	62.3407	62.5467
	133.24	8.29707	8.05532	15.3691	15.1575	26.8863	26.9211	43.8313	44.3022	62.37	62.5661
	133.34	8.30684	8.06091	15.3789	15.1675	26.9058	26.9375	43.8606	44.3241	62.3895	62.5854
	133.44	8.30684	8.06649	15.3925	15.1776	26.9253	26.954	43.8821	44.3459	62.4208	62.6047
	133.54	8.32246	8.07207	15.4101	15.1877	26.9292	26.9704	43.9016	44.3678	62.4442	62.624
	133.64	8.32442	8.07765	15.416	15.1978	26.9507	26.9868	43.9172	44.3896	62.4755	62.6433
	133.74	8.32832	8.08324	15.4199	15.2078	26.9566	27.0033	43.9309	44.4114	62.4872	62.6625
	133.84	8.33809	8.08882	15.4297	15.2179	26.9663	27.0197	43.9621	44.4332	62.5048	62.6818
	133.94	8.33809	8.0944	15.4394	15.228	26.9859	27.0361	43.9817	44.455	62.5302	62.701
	134.04	8.35762	8.09998	15.4629	15.2381	27.0054	27.0525	44.011	44.4768	62.5595	62.7201
	134.14	8.35762	8.10556	15.4785	15.2481	27.0199	27.0689	44.0305	44.4985	62.579	62.7393
	134.24	8.36739	8.11114	15.4883	15.2582	27.032	27.0853	44.052	44.5203	62.6102	62.7584
	134.34	8.36348	8.11672	15.4961	15.2683	27.0308	27.1017	44.0676	44.542	62.6161	62.7775
	134.44	8.36739	8.12229	15.5	15.2783	27.0347	27.1181	44.0813	44.5637	62.6434	62.7966
	134.54	8.37715	8.12787	15.5097	15.2884	27.0464	27.1345	44.1008	44.5854	62.6669	62.8156
	134.64	8.38692	8.13345	15.5195	15.2984	27.0659	27.1508	44.1223	44.6071	62.6806	62.8347
	134.74	8.38692	8.13903	15.5332	15.3085	27.0804	27.1672	44.1477	44.6288	62.7138	62.8537
	134.84	8.40254	8.1446	15.5488	15.3185	27.107	27.1836	44.1653	44.6505	62.7392	62.8727
	134.94	8.4045	8.15018	15.5488	15.3286	27.1265	27.1999	44.1926	44.6721	62.7606	62.8916
	135.04	8.4084	8.15575	15.5586	15.3387	27.148	27.2163	44.2219	44.6938	62.7802	62.9106
	135.14	8.41348	8.16133	15.5734	15.3487	27.1667	27.2326	44.2563	44.7154	62.8048	62.9295
	135.24	8.41621	8.1669	15.5761	15.3588	27.1851	27.249	44.2688	44.737	62.827	62.9484
	135.34	8.42012	8.17248	15.5781	15.3688	27.1851	27.2653	44.2805	44.7586	62.8427	62.9672
	135.44	8.43575	8.17805	15.5879	15.3788	27.2183	27.2817	44.3196	44.7802	62.8778	62.9861
	135.54	8.44551	8.18363	15.6074	15.3889	27.2359	27.298	44.3391	44.8018	62.8974	63.0049
	135.64	8.44551	8.1892	15.6172	15.3989	27.2456	27.3143	44.3703	44.8233	62.9169	63.0237
	135.74	8.45528	8.19477	15.6269	15.409	27.2652	27.3306	44.3899	44.8449	62.9384	63.0425
	135.84	8.45528	8.20034	15.6414	15.419	27.2847	27.3469	44.4239	44.8664	62.9579	63.0612
	135.94	8.46504	8.20592	15.6582	15.4291	27.2945	27.3633	44.4524	44.8879	62.9911	63.08
	136.04	8.46504	8.21149	15.6679	15.4391	27.314	27.3796	44.4817	44.9094	63.0184	63.0987
	136.14	8.46504	8.21706	15.6679	15.4491	27.3257	27.3959	44.5012	44.9309	63.038	63.1174
	136.24	8.48653	8.22263	15.6914	15.4592	27.3511	27.4122	44.5422	44.9524	63.0739	63.136
	136.34	8.48457	8.2282	15.6894	15.4692	27.3648	27.4284	44.552	44.9739	63.0985	63.1547
	136.44	8.49239	8.23377	15.707	15.4792	27.3784	27.4447	44.5793	44.9953	63.1278	63.1733
	136.54	8.48653	8.23934	15.6992	15.4893	27.3648	27.461	44.591	45.0168	63.1298	63.1919
	136.64	8.49629	8.2449	15.709	15.4993	27.3843	27.4773	44.6125	45.0382	63.1532	63.2104
	136.74	8.49629	8.25047	15.7187	15.5093	27.4097	27.4936	44.6321	45.0596	63.1688	63.229
	136.84	8.49629	8.25604	15.7285	15.5193	27.4253	27.5098	44.6653	45.081	63.2001	63.2475
	136.94	8.50606	8.26161	15.7383	15.5294	27.4351	27.5261	44.6907	45.1024	63.2294	63.266
	137.04	8.50996	8.26717	15.75	15.5394	27.4488	27.5423	44.7024	45.1238	63.2431	63.2845
	137.14	8.51582	8.27274	15.7402	15.5494	27.4644	27.5586	44.7219	45.1451	63.2684	63.3029
	137.24	8.51582	8.27831	15.75	15.5594	27.4742	27.5748	44.7414	45.1665	63.2899	63.3214
	137.34	8.52559	8.28387	15.7636	15.5694	27.4956	27.5911	44.7707	45.1878	63.3192	63.3398
	137.44	8.52559	8.28944	15.7793	15.5794	27.5054	27.6073	44.7922	45.2091	63.329	63.3582
	137.54	8.53145	8.295	15.7851	15.5895	27.521	27.6235	44.8078	45.2304	63.3583	63.3765
	137.64	8.53535	8.30056	15.789	15.5995	27.5347	27.6398	44.8313	45.2517	63.3798	63.3949
	137.74	8.53926	8.30613	15.8027	15.6095	27.5484	27.656	44.8567	45.273	63.413	63.4132
	137.84	8.54512	8.31169	15.8144	15.6195	27.5601	27.6722	44.8782	45.2943	63.4345	63.4315
	137.94	8.53926	8.31725	15.8125	15.6295	27.5699	27.6884	44.886	45.3155	63.4442	63.4498
	138.04	8.55489	8.32282	15.83	15.6395	27.5855	27.7046	44.9114	45.3368	63.4794	63.468
	138.14	8.5666	8.32838	15.8398	15.6495	27.6089	27.7208	44.9328	45.358	63.5126	63.4863
	138.24	8.5666	8.33394	15.8496	15.6595	27.6343	27.737	44.9524	45.3792	63.5399	63.5045
	138.34	8.5666	8.3395	15.8593	15.6695	27.6441	27.7532	44.9719	45.4004	63.5692	63.5226
	138.44	8.57637	8.34506	15.8691	15.6795	27.6558	27.7694	44.9914	45.4216	63.5927	63.5408
	138.54	8.57637	8.35062	15.8789	15.6895	27.6753	27.7856	45.0227	45.4428	63.6278	63.5589
	138.64	8.59981	8.35618	15.8886	15.6995	27.6949	27.8017	45.052	45.464	63.6591	63.5771
	138.74	8.60567	8.36174	15.9023	15.7095	27.7144	27.8179	45.0657	45.4851	63.6786	63.5952
	138.84	8.61543	8.3673	15.9179	15.7195	27.7339	27.8341	45.091	45.5062	63.702	63.6132
	138.94	8.61543	8.37286	15.9297	15.7295	27.7456	27.8502	45.1223	45.5274	63.7352	63.6313
	139.04	8.6252	8.37841	15.9394	15.7395	27.7554	27.8664	45.1418	45.5485	63.7489	63.6493
	139.14	8.6252	8.38397	15.9394	15.7495	27.7749	27.8825	45.1614	45.5696	63.7684	63.6673
	139.24	8.63887	8.38953	15.9531	15.7594	27.7847	27.8987	45.1809	45.5907	63.7919	63.6853
	139.34	8.64473	8.39508	15.9648	15.7694	27.8042	27.9148	45.2024	45.6117	63.8192	63.7033
	139.44	8.6545	8.40064	15.9687	15.7794	27.8238	27.9309	45.2219	45.6328	63.8388	63.7212
	139.54	8.66426	8.40619	15.9824	15.7894	27.8355	27.9471	45.2414	45.6539	63.872	63.7391
	139.64	8.66817	8.41175	15.998	15.7994	27.855	27.9632	45.261	45.6749	63.8974	63.757
	139.74	8.67403	8.4173	16.0078	15.8094	27.8648	27.9793	45.2805	45.6959	63.9071	63.7749
	139.84	8.68965	8.42286	16.0234	15.8193	27.8784	27.9954	45.3059	45.7169	63.9364	63.7928
	139.94	8.6916	8.42841	16.0351	15.8293	27.9038	28.0115	45.3371	45.7379	63.9638	63.8106
	140.04	8.69551	8.43396	16.0293	15.8393	27.9136	28.0276	45.3508	45.7589	63.9774	63.8284
	140.14	8.69942	8.43952	16.0468	15.8493	27.9292	28.0437	45.3762	45.7799	64.0009	63.8462
	140.24	8.71504	8.44507	16.0742	15.8592	27.9585	28.0598	45.4055	45.8008	64.0282	63.864
	140.34	8.72481	8.45062	16.082	15.8692	27.9839	28.0759	45.4309	45.8218	64.0524	63.8817
	140.44	8.72481	8.45617	16.0781	15.8792	27.9839	28.092	45.4407	45.8427	64.079	63.8994
	140.54	8.72481	8.46172	16.0976	15.8891	28.0034	28.1081	45.4621	45.8636	64.1005	63.9171
	140.64	8.74316	8.46727	16.1023	15.8991	28.0296	28.1242	45.4864	45.8845	64.1345	63.9348
	140.74	8.75606	8.47282	16.1191	15.9091	28.0464	28.1402	45.5032	45.9054	64.1513	63.9525
	140.84	8.76582	8.47837	16.1308	15.919	28.0706	28.1563	45.5227	45.9263	64.1708	63.9701
	140.94	8.76582	8.48392	16.1406	15.929	28.0972	28.1724	45.5422	45.9472	64.202	63.9877
	141.04	8.77559	8.48947	16.1504	15.9389	28.107	28.1884	45.552	45.968	64.2216	64.0053
	141.14	8.77559	8.49502	16.1601	15.9489	28.1284	28.2045	45.5735	45.9888	64.245	64.0229
	141.24	8.78535	8.50057	16.1699	15.9589	28.1382	28.2205	45.6028	46.0097	64.2704	64.0404
	141.34	8.7795	8.50612	16.1738	15.9688	28.1421	28.2365	45.6164	46.0305	64.286	64.0579
	141.44	8.79707	8.51166	16.1894	15.9788	28.1577	28.2526	45.6438	46.0513	64.3114	64.0755
	141.54	8.79707	8.51721	16.1992	15.9887	28.1675	28.2686	45.6535	46.0721	64.3407	64.0929
	141.64	8.80098	8.52276	16.2148	15.9987	28.1812	28.2846	45.677	46.0929	64.3642	64.1104
	141.74	8.8166	8.5283	16.2207	16.0086	28.2066	28.3006	45.7024	46.1136	64.3817	64.1278
	141.84	8.8166	8.53385	16.2343	16.0185	28.2183	28.3167	45.7219	46.1344	64.411	64.1453
	141.94	8.8166	8.53939	16.2402	16.0285	28.2281	28.3327	45.7297	46.1551	64.4208	64.1627
	142.04	8.8166	8.54493	16.2461	16.0384	28.2476	28.3487	45.7473	46.1758	64.4403	64.18
	142.14	8.82129	8.55048	16.2539	16.0484	28.2671	28.3647	45.7629	46.1965	64.4618	64.1974
	142.24	8.842	8.55602	16.2636	16.0583	28.2808	28.3807	45.7825	46.2172	64.495	64.2147
	142.34	8.85762	8.56156	16.2793	16.0683	28.3081	28.3967	45.802	46.2379	64.5204	64.232
	142.44	8.85762	8.56711	16.289	16.0782	28.3179	28.4126	45.8137	46.2586	64.5399	64.2493
	142.54	8.86739	8.57265	16.2988	16.0881	28.3374	28.4286	45.8293	46.2793	64.5614	64.2666
	142.64	8.87129	8.57819	16.3027	16.0981	28.3609	28.4446	45.8469	46.2999	64.5946	64.2839
	142.74	8.86348	8.58373	16.3105	16.108	28.3726	28.4606	45.8586	46.3206	64.6161	64.3011
	142.84	8.87129	8.58927	16.3242	16.1179	28.3863	28.4765	45.8782	46.3412	64.6356	64.3183
	142.94	8.87715	8.59481	16.3398	16.1279	28.4136	28.4925	45.9035	46.3618	64.6708	64.3355
	143.04	8.89082	8.60035	16.3398	16.1378	28.4273	28.5084	45.9231	46.3824	64.7001	64.3526
	143.14	8.90254	8.60589	16.3633	16.1477	28.4468	28.5244	45.9621	46.403	64.7313	64.3698
	143.24	8.90254	8.61143	16.3691	16.1576	28.4566	28.5403	45.9739	46.4235	64.7411	64.3869
	143.34	8.91817	8.61697	16.3886	16.1676	28.4781	28.5563	46.0032	46.4441	64.7802	64.404
	143.44	8.92793	8.62251	16.4082	16.1775	28.4976	28.5722	46.0325	46.4647	64.7997	64.4211
	143.54	8.92793	8.62804	16.4082	16.1874	28.4976	28.5881	46.0422	46.4852	64.8114	64.4381
	143.64	8.9377	8.63358	16.4297	16.1973	28.5269	28.6041	46.0832	46.5057	64.8407	64.4552
	143.74	8.94746	8.63912	16.4394	16.2072	28.5367	28.62	46.1028	46.5262	64.8602	64.4722
	143.84	8.95723	8.64465	16.4539	16.2171	28.5464	28.6359	46.1321	46.5467	64.8876	64.4892
	143.94	8.967	8.65019	16.4609	16.2271	28.5679	28.6518	46.1535	46.5672	64.9013	64.5062
	144.04	8.9709	8.65573	16.4707	16.237	28.5874	28.6677	46.1828	46.5877	64.9208	64.5231
	144.14	8.98262	8.66126	16.4804	16.2469	28.5972	28.6836	46.2063	46.6081	64.9403	64.5401
	144.24	8.97676	8.66679	16.4902	16.2568	28.6167	28.6995	46.2434	46.6286	64.9599	64.557
	144.34	8.99043	8.67233	16.5	16.2667	28.6363	28.7154	46.2629	46.649	64.9813	64.5739
	144.44	8.99629	8.67786	16.5136	16.2766	28.648	28.7313	46.2688	46.6694	65.0106	64.5907
	144.54	8.99629	8.68339	16.5312	16.2865	28.6675	28.7472	46.2825	46.6898	65.0399	64.6076
	144.64	9.00801	8.68893	16.5371	16.2964	28.6773	28.763	46.302	46.7102	65.0614	64.6244
	144.74	9.00801	8.69446	16.541	16.3063	28.687	28.7789	46.3332	46.7306	65.0809	64.6412
	144.84	9.01778	8.69999	16.5508	16.3162	28.7105	28.7948	46.3528	46.751	65.1102	64.658
	144.94	9.02754	8.70552	16.5605	16.3261	28.7261	28.8106	46.3723	46.7713	65.1317	64.6748
	145.04	9.02754	8.71105	16.5742	16.336	28.7378	28.8265	46.4035	46.7917	65.1552	64.6915
	145.14	9.03731	8.71658	16.5898	16.3459	28.7613	28.8424	46.4231	46.812	65.1806	64.7083
	145.24	9.0334	8.72211	16.5957	16.3558	28.7827	28.8582	46.4387	46.8323	65.2059	64.725
	145.34	9.03731	8.72764	16.5976	16.3657	28.7867	28.874	46.4641	46.8526	65.2216	64.7417
	145.44	9.04707	8.73317	16.6015	16.3756	28.8159	28.8899	46.4934	46.8729	65.247	64.7583
	145.54	9.05684	8.7387	16.6152	16.3854	28.8374	28.9057	46.509	46.8932	65.2606	64.775
	145.64	9.05684	8.74423	16.6269	16.3953	28.8531	28.9215	46.5325	46.9135	65.2899	64.7916
	145.74	9.04707	8.74976	16.625	16.4052	28.857	28.9374	46.5442	46.9338	65.3017	64.8082
	145.84	9.04707	8.75528	16.6406	16.4151	28.8804	28.9532	46.5637	46.954	65.3212	64.8248
	145.94	9.05293	8.76081	16.6465	16.425	28.8882	28.969	46.5793	46.9742	65.3368	64.8413
	146.04	9.06075	8.76634	16.6504	16.4349	28.8921	28.9848	46.5969	46.9945	65.3583	64.8579
	146.14	9.0666	8.77186	16.6699	16.4447	28.9175	29.0006	46.6243	47.0147	65.3915	64.8744
	146.24	9.08028	8.77739	16.6816	16.4546	28.9273	29.0164	46.6438	47.0349	65.411	64.8909
	146.34	9.08614	8.78291	16.6816	16.4645	28.9468	29.0322	46.6633	47.055	65.4267	64.9074
	146.44	9.09785	8.78844	16.6914	16.4744	28.9566	29.048	46.6828	47.0752	65.4501	64.9239
	146.54	9.09785	8.79396	16.7011	16.4842	28.982	29.0637	46.7043	47.0954	65.4618	64.9403
	146.64	9.11348	8.79949	16.7207	16.4941	29.0074	29.0795	46.7336	47.1155	65.5048	64.9567
	146.74	9.11739	8.80501	16.7304	16.504	29.0171	29.0953	46.7434	47.1356	65.5302	64.9731
	146.84	9.12129	8.81053	16.75	16.5139	29.0269	29.1111	46.7629	47.1558	65.5614	64.9895
	146.94	9.13301	8.81605	16.7597	16.5237	29.0464	29.1268	46.7825	47.1759	65.5809	65.0059
	147.04	9.12715	8.82158	16.7715	16.5336	29.0562	29.1426	46.8039	47.196	65.6005	65.0222
	147.14	9.13692	8.8271	16.7851	16.5434	29.0816	29.1583	46.8235	47.2161	65.62	65.0385
	147.24	9.15059	8.83262	16.8105	16.5533	29.0972	29.1741	46.843	47.2361	65.6415	65.0548
	147.34	9.15645	8.83814	16.8203	16.5632	29.107	29.1898	46.8625	47.2562	65.6708	65.0711
	147.44	9.16621	8.84366	16.83	16.573	29.1167	29.2056	46.884	47.2762	65.6806	65.0874
	147.54	9.17207	8.84918	16.8359	16.5829	29.1226	29.2213	46.8899	47.2963	65.6962	65.1036
	147.64	9.16621	8.8547	16.8398	16.5927	29.1265	29.237	46.9133	47.3163	65.7099	65.1198
	147.74	9.17793	8.86022	16.8515	16.6026	29.1363	29.2528	46.9426	47.3363	65.7313	65.136
	147.84	9.17793	8.86574	16.8613	16.6124	29.1597	29.2685	46.9641	47.3563	65.7509	65.1522
	147.94	9.1877	8.87125	16.8711	16.6223	29.1773	29.2842	46.9739	47.3763	65.7704	65.1684
	148.04	9.19746	8.87677	16.8808	16.6321	29.187	29.2999	47.0032	47.3963	65.7899	65.1845
	148.14	9.19746	8.88229	16.8906	16.642	29.2066	29.3156	47.0129	47.4162	65.8153	65.2006
	148.24	9.20723	8.8878	16.9004	16.6518	29.2163	29.3313	47.0325	47.4362	65.8407	65.2167
	148.34	9.217	8.89332	16.9101	16.6617	29.2261	29.347	47.0578	47.4561	65.87	65.2328
	148.44	9.2209	8.89884	16.9238	16.6715	29.2495	29.3627	47.0871	47.476	65.8954	65.2489
	148.54	9.23262	8.90435	16.957	16.6814	29.2827	29.3784	47.1184	47.4959	65.9267	65.2649
	148.64	9.22676	8.90987	16.9648	16.6912	29.2906	29.394	47.1321	47.5158	65.9501	65.281
	148.74	9.23262	8.91538	16.9765	16.7011	29.312	29.4097	47.1496	47.5357	65.9657	65.297
	148.84	9.23653	8.92089	16.9765	16.7109	29.3159	29.4254	47.1672	47.5556	65.9813	65.3129
	148.94	9.24043	8.92641	16.9843	16.7207	29.3394	29.4411	47.2024	47.5755	66.0048	65.3289
	149.04	9.24239	8.93192	16.9961	16.7306	29.3531	29.4567	47.22	47.5953	66.0263	65.3449
	149.14	9.25996	8.93743	17.0136	16.7404	29.3804	29.4724	47.2375	47.6151	66.0575	65.3608
	149.24	9.25606	8.94294	17.0156	16.7502	29.3824	29.488	47.259	47.635	66.077	65.3767
	149.34	9.27754	8.94846	17.0312	16.76	29.4058	29.5037	47.2825	47.6548	66.1102	65.3926
	149.44	9.26778	8.95397	17.0215	16.7699	29.4097	29.5193	47.2922	47.6746	66.1239	65.4084
	149.54	9.26778	8.95948	17.0312	16.7797	29.4253	29.5349	47.3137	47.6944	66.1454	65.4243
	149.64	9.27754	8.96499	17.041	16.7895	29.4468	29.5506	47.3332	47.7141	66.161	65.4401
	149.74	9.28145	8.9705	17.0605	16.7994	29.4566	29.5662	47.3625	47.7339	66.1845	65.4559
	149.84	9.30293	8.97601	17.0703	16.8092	29.48	29.5818	47.3938	47.7537	66.2196	65.4717
	149.94	9.28731	8.98152	17.0703	16.819	29.4956	29.5974	47.3938	47.7734	66.2294	65.4875
	150.04	9.29707	8.98703	17.08	16.8288	29.5054	29.6131	47.4231	47.7931	66.2509	65.5032
	150.14	9.29707	8.99253	17.1015	16.8386	29.5152	29.6287	47.4426	47.8128	66.2704	65.519
	150.24	9.30684	8.99804	17.1054	16.8484	29.5367	29.6443	47.4641	47.8325	66.2841	65.5347
	150.34	9.3166	9.00355	17.1211	16.8583	29.5609	29.6599	47.4739	47.8522	66.3095	65.5504
	150.44	9.32637	9.00906	17.1406	16.8681	29.5874	29.6755	47.5032	47.8719	66.3388	65.566
	150.54	9.33614	9.01456	17.1504	16.8779	29.5972	29.691	47.5227	47.8916	66.3602	65.5817
	150.64	9.33614	9.02007	17.1601	16.8877	29.607	29.7066	47.5325	47.9112	66.3895	65.5973
	150.74	9.3459	9.02557	17.1601	16.8975	29.6265	29.7222	47.552	47.9309	66.4091	65.6129
	150.84	9.33614	9.03108	17.164	16.9073	29.6421	29.7378	47.5539	47.9505	66.4208	65.6285
	150.94	9.35567	9.03658	17.1894	16.9171	29.6675	29.7533	47.593	47.9701	66.4599	65.6441
	151.04	9.35957	9.04209	17.1992	16.9269	29.687	29.7689	47.6125	47.9897	66.4794	65.6597
	151.14	9.36739	9.04759	17.1992	16.9367	29.6773	29.7845	47.6223	48.0093	66.4892	65.6752
	151.24	9.38106	9.05309	17.2031	16.9465	29.7007	29.8	47.6379	48.0289	66.5145	65.6907
	151.34	9.38692	9.0586	17.2207	16.9563	29.7261	29.8156	47.6633	48.0485	66.5438	65.7062
	151.44	9.38692	9.0641	17.2207	16.9661	29.7281	29.8311	47.6731	48.068	66.5595	65.7217
	151.54	9.39668	9.0696	17.2304	16.9759	29.7476	29.8467	47.6926	48.0876	66.579	65.7372
	151.64	9.40645	9.0751	17.2441	16.9857	29.7671	29.8622	47.7141	48.1071	66.6142	65.7526
	151.74	9.41035	9.0806	17.2636	16.9955	29.7945	29.8777	47.7414	48.1266	66.6434	65.768
	151.84	9.42989	9.0861	17.2695	17.0053	29.812	29.8932	47.7727	48.1462	66.6688	65.7834
	151.94	9.43184	9.0916	17.2754	17.0151	29.8277	29.9088	47.7883	48.1657	66.6845	65.7988
	152.04	9.43965	9.0971	17.2832	17.0249	29.8413	29.9243	47.7961	48.1851	66.6942	65.8142
	152.14	9.44551	9.1026	17.3027	17.0346	29.8667	29.9398	47.8235	48.2046	66.7196	65.8295
	152.24	9.45137	9.1081	17.3164	17.0444	29.8726	29.9553	47.8293	48.2241	66.7352	65.8449
	152.34	9.44942	9.1136	17.3144	17.0542	29.8902	29.9708	47.8469	48.2435	66.7673	65.8602
	152.44	9.46114	9.1191	17.3359	17.064	29.9234	29.9863	47.8782	48.263	66.8075	65.8755
	152.54	9.4709	9.12459	17.3398	17.0738	29.9273	30.0018	47.8918	48.2824	66.8212	65.8907
	152.64	9.47676	9.13009	17.3496	17.0835	29.9468	30.0173	47.9133	48.3018	66.8407	65.906
	152.74	9.48262	9.13559	17.3554	17.0933	29.9624	30.0327	47.9192	48.3212	66.8563	65.9212
	152.84	9.48653	9.14108	17.3593	17.1031	29.9663	30.0482	47.9426	48.3406	66.872	65.9364
	152.94	9.49043	9.14658	17.373	17.1129	29.9917	30.0637	47.9563	48.36	66.8954	65.9516
	153.04	9.50684	9.15207	17.3847	17.1226	30.0034	30.0792	47.9836	48.3793	66.9208	65.9668
	153.14	9.50801	9.15757	17.3906	17.1324	30.0074	30.0946	48.0032	48.3987	66.9403	65.982
	153.24	9.52754	9.16306	17.4004	17.1422	30.0406	30.1101	48.0227	48.418	66.9716	65.9971
	153.34	9.52754	9.16856	17.4101	17.152	30.0562	30.1255	48.0422	48.4374	66.9911	66.0123
	153.44	9.54121	9.17405	17.4199	17.1617	30.0659	30.141	48.0618	48.4567	67.0106	66.0274
	153.54	9.54707	9.17954	17.4336	17.1715	30.0874	30.1564	48.0676	48.476	67.0204	66.0424
	153.64	9.55684	9.18504	17.4394	17.1812	30.0972	30.1719	48.0871	48.4953	67.0536	66.0575
	153.74	9.55293	9.19053	17.4453	17.191	30.1031	30.1873	48.1086	48.5146	67.077	66.0726
	153.84	9.56075	9.19602	17.4492	17.2008	30.107	30.2027	48.1321	48.5338	67.0907	66.0876
	153.94	9.58809	9.20151	17.4687	17.2105	30.1363	30.2182	48.1633	48.5531	67.12	66.1026
	154.04	9.58418	9.207	17.4785	17.2203	30.146	30.2336	48.1828	48.5724	67.1395	66.1176
	154.14	9.5834	9.21249	17.4836	17.23	30.1628	30.249	48.2075	48.5916	67.1563	66.1326
	154.24	9.59004	9.21798	17.4883	17.2398	30.1656	30.2644	48.22	48.6108	67.1727	66.1475
	154.34	9.5959	9.22347	17.498	17.2495	30.1656	30.2798	48.2414	48.63	67.1981	66.1625
	154.44	9.60567	9.22896	17.5078	17.2593	30.1851	30.2952	48.2512	48.6492	67.2177	66.1774
	154.54	9.61543	9.23445	17.5175	17.269	30.2085	30.3106	48.2707	48.6684	67.2489	66.1923
	154.64	9.6252	9.23994	17.5273	17.2788	30.2339	30.326	48.2903	48.6876	67.2684	66.2072
	154.74	9.61934	9.24542	17.5273	17.2885	30.2339	30.3414	48.3	48.7068	67.2782	66.222
	154.84	9.64473	9.25091	17.5468	17.2983	30.2554	30.3568	48.3313	48.7259	67.3114	66.2369
	154.94	9.64473	9.2564	17.5566	17.308	30.2749	30.3721	48.3508	48.745	67.3388	66.2517
	155.04	9.64473	9.26188	17.5683	17.3178	30.2945	30.3875	48.3703	48.7642	67.3583	66.2665
	155.14	9.6545	9.26737	17.5781	17.3275	30.314	30.4029	48.4016	48.7833	67.3778	66.2813
	155.24	9.6545	9.27286	17.5918	17.3372	30.3238	30.4182	48.4114	48.8024	67.4091	66.2961
	155.34	9.66426	9.27834	17.6074	17.347	30.3355	30.4336	48.4348	48.8215	67.4188	66.3109
	155.44	9.66035	9.28383	17.6133	17.3567	30.3511	30.4489	48.4524	48.8406	67.4345	66.3256
	155.54	9.67012	9.28931	17.6172	17.3665	30.355	30.4643	48.4719	48.8596	67.4481	66.3403
	155.64	9.67598	9.29479	17.6308	17.3762	30.3745	30.4796	48.4953	48.8787	67.4716	66.355
	155.74	9.69746	9.30028	17.6582	17.3859	30.4058	30.495	48.5285	48.8977	67.5106	66.3697
	155.84	9.68575	9.30576	17.6679	17.3956	30.4058	30.5103	48.5207	48.9168	67.5282	66.3844
	155.94	9.69551	9.31124	17.6679	17.4054	30.4156	30.5256	48.5403	48.9358	67.5477	66.399
	156.04	9.69551	9.31672	17.6738	17.4151	30.4312	30.5409	48.5578	48.9548	67.5595	66.4136
	156.14	9.70918	9.3222	17.6816	17.4248	30.4351	30.5563	48.5793	48.9738	67.5731	66.4283
	156.24	9.72871	9.32769	17.6972	17.4345	30.4449	30.5716	48.6106	48.9928	67.6024	66.4428
	156.34	9.73457	9.33317	17.7031	17.4443	30.4605	30.5869	48.6262	49.0118	67.6239	66.4574
	156.44	9.74434	9.33865	17.7168	17.454	30.4644	30.6022	48.6418	49.0307	67.6376	66.472
	156.54	9.74434	9.34413	17.7265	17.4637	30.4761	30.6175	48.6614	49.0497	67.6688	66.4865
	156.64	9.7541	9.34961	17.7429	17.4734	30.4859	30.6328	48.6848	49.0686	67.6884	66.501
	156.74	9.7502	9.35508	17.7558	17.4831	30.5015	30.6481	48.7063	49.0876	67.7079	66.5155
	156.84	9.74825	9.36056	17.7636	17.4929	30.5093	30.6634	48.7356	49.1065	67.7333	66.53
	156.94	9.75488	9.36604	17.7754	17.5026	30.5308	30.6787	48.7571	49.1254	67.7548	66.5445
	157.04	9.76582	9.37152	17.7793	17.5123	30.5347	30.6939	48.7707	49.1443	67.7684	66.559
	157.14	9.76582	9.37699	17.789	17.522	30.5562	30.7092	48.7805	49.1632	67.788	66.5734
	157.24	9.77754	9.38247	17.7988	17.5317	30.5699	30.7245	48.8	49.182	67.8075	66.5878
	157.34	9.78926	9.38795	17.8203	17.5414	30.6031	30.7397	48.8293	49.2009	67.8407	66.6022
	157.44	9.79903	9.39342	17.832	17.5511	30.6167	30.755	48.8332	49.2198	67.8602	66.6166
	157.54	9.79903	9.3989	17.8418	17.5608	30.6265	30.7702	48.8528	49.2386	67.8798	66.6309
	157.64	9.80879	9.40437	17.8515	17.5705	30.6519	30.7855	48.8723	49.2574	67.911	66.6453
	157.74	9.81856	9.40985	17.8711	17.5802	30.6773	30.8007	48.9075	49.2762	67.9403	66.6596
	157.84	9.82442	9.41532	17.8769	17.5899	30.6831	30.816	48.925	49.295	67.9559	66.6739
	157.94	9.81856	9.42079	17.8808	17.5996	30.6968	30.8312	48.9328	49.3138	67.9696	66.6882
	158.04	9.81856	9.42627	17.8906	17.6093	30.7163	30.8464	48.9524	49.3326	67.9911	66.7025
	158.14	9.82832	9.43174	17.8867	17.619	30.7339	30.8617	48.9739	49.3514	67.997	66.7168
	158.24	9.83809	9.43721	17.9004	17.6287	30.7476	30.8769	49.0032	49.3701	68.0302	66.731
	158.34	9.83809	9.44268	17.9121	17.6384	30.7671	30.8921	49.0129	49.3889	68.0497	66.7452
	158.44	9.84785	9.44816	17.9218	17.6481	30.7769	30.9073	49.0325	49.4076	68.0692	66.7594
	158.54	9.84785	9.45363	17.9316	17.6578	30.7906	30.9225	49.052	49.4263	68.0907	66.7736
	158.64	9.84785	9.4591	17.9355	17.6674	30.8023	30.9377	49.052	49.445	68.1052	66.7878
	158.74	9.84785	9.46457	17.9511	17.6771	30.8081	30.9529	49.0735	49.4637	68.1317	66.8019
	158.84	9.85762	9.47004	17.9707	17.6868	30.8374	30.9681	49.1028	49.4824	68.161	66.8161
	158.94	9.87129	9.47551	17.9804	17.6965	30.8472	30.9833	49.1125	49.5011	68.1923	66.8302
	159.04	9.87325	9.48097	17.9902	17.7062	30.8667	30.9985	49.1321	49.5197	68.202	66.8443
	159.14	9.8752	9.48644	17.9961	17.7159	30.8726	31.0136	49.1496	49.5384	68.2177	66.8584
	159.24	9.86934	9.49191	18.0058	17.7255	30.8882	31.0288	49.1633	49.557	68.2313	66.8724
	159.34	9.88301	9.49738	18.0215	17.7352	30.898	31.044	49.1828	49.5757	68.2567	66.8865
	159.44	9.88887	9.50284	18.0312	17.7449	30.9175	31.0591	49.2024	49.5943	68.2782	66.9005
	159.54	9.88887	9.50831	18.041	17.7546	30.9273	31.0743	49.2239	49.6129	68.2958	66.9145
	159.64	9.89473	9.51378	18.0371	17.7642	30.937	31.0894	49.2395	49.6315	68.3173	66.9285
	159.74	9.88887	9.51924	18.0449	17.7739	30.9566	31.1046	49.2532	49.6501	68.3329	66.9425
	159.84	9.88887	9.52471	18.0605	17.7836	30.9663	31.1197	49.2727	49.6686	68.3524	66.9565
	159.94	9.89278	9.53017	18.0703	17.7932	30.9878	31.1349	49.2825	49.6872	68.372	66.9704
	160.04	9.9084	9.53564	18.08	17.8029	31.0074	31.15	49.3039	49.7057	68.3817	66.9843
	160.14	9.92207	9.5411	18.0957	17.8126	31.021	31.1651	49.3274	49.7243	68.4052	66.9982
	160.24	9.92793	9.54656	18.0976	17.8222	31.0425	31.1803	49.3391	49.7428	68.4286	67.0121
	160.34	9.94746	9.55203	18.1113	17.8319	31.0601	31.1954	49.3625	49.7613	68.452	67.026
	160.44	9.95723	9.55749	18.1211	17.8415	31.0777	31.2105	49.3782	49.7798	68.4716	67.0399
	160.54	9.95723	9.56295	18.1445	17.8512	31.0972	31.2256	49.3977	49.7983	68.4911	67.0537
	160.64	9.96114	9.56841	18.1504	17.8609	31.1167	31.2407	49.4231	49.8168	68.5126	67.0675
	160.74	9.97676	9.57387	18.1601	17.8705	31.1265	31.2558	49.4387	49.8353	68.5224	67.0814
	160.84	9.97676	9.57933	18.1699	17.8802	31.1363	31.2709	49.4563	49.8537	68.5556	67.0951
	160.94	9.98575	9.58479	18.175	17.8898	31.1531	31.286	49.4789	49.8722	68.5763	67.1089
	161.04	9.99043	9.59025	18.1894	17.8995	31.1656	31.3011	49.5012	49.8906	68.6005	67.1227
	161.14	10.0002	9.59571	18.209	17.9091	31.1753	31.3162	49.5207	49.909	68.6102	67.1364
	161.24	9.99629	9.60117	18.1992	17.9188	31.1851	31.3313	49.5305	49.9274	68.62	67.1501
	161.34	10.0061	9.60663	18.2187	17.9284	31.2085	31.3463	49.5618	49.9458	68.6493	67.1639
	161.44	10.0158	9.61209	18.2187	17.9381	31.2339	31.3614	49.5813	49.9642	68.6688	67.1775
	161.54	10.0158	9.61755	18.2285	17.9477	31.2437	31.3765	49.6008	49.9826	68.6942	67.1912
	161.64	10.0256	9.623	18.2383	17.9573	31.2554	31.3915	49.6301	50.001	68.7196	67.2049
	161.74	10.0158	9.62846	18.2383	17.967	31.2554	31.4066	49.6321	50.0193	68.7294	67.2185
	161.84	10.0354	9.63392	18.2675	17.9766	31.2894	31.4216	49.6614	50.0377	68.7489	67.2321
	161.94	10.0256	9.63937	18.2578	17.9862	31.3062	31.4367	49.6711	50.056	68.7606	67.2457
	162.04	10.0451	9.64483	18.2793	17.9959	31.3257	31.4517	49.7102	50.0743	68.7938	67.2593
	162.14	10.0451	9.65028	18.289	18.0055	31.3355	31.4668	49.7278	50.0926	68.8192	67.2729
	162.24	10.0549	9.65574	18.2988	18.0151	31.3472	31.4818	49.7414	50.1109	68.829	67.2865
	162.34	10.0549	9.66119	18.3086	18.0248	31.357	31.4968	49.761	50.1292	68.8388	67.3
	162.44	10.0607	9.66664	18.3222	18.0344	31.3765	31.5118	49.7766	50.1475	68.8622	67.3135
	162.54	10.0635	9.6721	18.3425	18.044	31.3909	31.5269	49.7852	50.1658	68.8942	67.327
	162.64	10.0959	9.67755	18.3691	18.0537	31.4273	31.5419	49.8332	50.184	68.9306	67.3405
	162.74	10.0959	9.683	18.3789	18.0633	31.437	31.5569	49.8528	50.2022	68.9462	67.354
	162.84	10.1076	9.68845	18.3906	18.0729	31.4488	31.5719	49.8723	50.2205	68.9501	67.3675
	162.94	10.1076	9.69391	18.4004	18.0825	31.4585	31.5869	49.8938	50.2387	68.9755	67.3809
	163.04	10.1174	9.69936	18.4101	18.0921	31.4781	31.6019	49.9133	50.2569	68.997	67.3943
	163.14	10.1213	9.70481	18.4199	18.1018	31.4976	31.6169	49.9289	50.2751	69.0145	67.4077
	163.24	10.1428	9.71026	18.4394	18.1114	31.5171	31.6318	49.9524	50.2933	69.0497	67.4211
	163.34	10.1272	9.71571	18.4394	18.121	31.5269	31.6468	49.9641	50.3115	69.0575	67.4345
	163.44	10.1369	9.72116	18.4492	18.1306	31.5269	31.6618	49.9836	50.3296	69.0751	67.4478
	163.54	10.1467	9.7266	18.459	18.1402	31.5484	31.6768	50.0032	50.3478	69.1005	67.4612
	163.64	10.1564	9.73205	18.459	18.1498	31.5581	31.6917	50.0227	50.3659	69.12	67.4745
	163.74	10.1564	9.7375	18.4707	18.1594	31.5679	31.7067	50.0422	50.384	69.1395	67.4878
	163.84	10.1564	9.74295	18.4609	18.1691	31.5777	31.7217	50.0539	50.4022	69.1513	67.5011
	163.94	10.1564	9.7484	18.4707	18.1787	31.5874	31.7366	50.0735	50.4203	69.1708	67.5144
	164.04	10.1564	9.75384	18.4804	18.1883	31.5972	31.7516	50.093	50.4384	69.1903	67.5277
	164.14	10.1623	9.75929	18.4902	18.1979	31.6089	31.7665	50.1125	50.4565	69.2216	67.5409
	164.24	10.1721	9.76473	18.5039	18.2075	31.6187	31.7814	50.1203	50.4745	69.2352	67.5541
	164.34	10.1779	9.77018	18.5195	18.2171	31.6382	31.7964	50.1438	50.4926	69.2567	67.5673
	164.44	10.1877	9.77562	18.5195	18.2267	31.648	31.8113	50.1535	50.5106	69.2743	67.5805
	164.54	10.1975	9.78107	18.5293	18.2363	31.6675	31.8262	50.1731	50.5287	69.2997	67.5937
	164.64	10.1975	9.78651	18.539	18.2459	31.6773	31.8412	50.1907	50.5467	69.3114	67.6069
	164.74	10.2072	9.79195	18.5488	18.2555	31.6988	31.8561	50.2082	50.5647	69.3309	67.62
	164.84	10.2072	9.7974	18.5488	18.265	31.7085	31.871	50.2336	50.5827	69.3466	67.6331
	164.94	10.1936	9.80284	18.5508	18.2746	31.7183	31.8859	50.2336	50.6007	69.3544	67.6463
	165.04	10.2111	9.80828	18.5703	18.2842	31.7378	31.9008	50.2629	50.6187	69.3895	67.6594
	165.14	10.2072	9.81372	18.575	18.2938	31.7378	31.9157	50.259	50.6367	69.3915	67.6724
	165.24	10.217	9.81917	18.5918	18.3034	31.7527	31.9306	50.2785	50.6547	69.411	67.6855
	165.34	10.217	9.82461	18.6015	18.313	31.7574	31.9455	50.3	50.6726	69.4306	67.6986
	165.44	10.2268	9.83005	18.6113	18.3226	31.7671	31.9603	50.3137	50.6906	69.4501	67.7116
	165.54	10.2365	9.83549	18.6211	18.3321	31.7769	31.9752	50.3235	50.7085	69.4755	67.7246
	165.64	10.2404	9.84093	18.625	18.3417	31.7964	31.9901	50.3586	50.7264	69.5048	67.7376
	165.74	10.2658	9.84637	18.6504	18.3513	31.8257	32.005	50.3938	50.7443	69.5399	67.7506
	165.84	10.26	9.8518	18.6523	18.3609	31.8374	32.0198	50.4035	50.7622	69.5595	67.7636
	165.94	10.2873	9.85724	18.6621	18.3705	31.857	32.0347	50.4328	50.7801	69.5907	67.7765
	166.04	10.2932	9.86268	18.6718	18.38	31.8765	32.0495	50.4543	50.798	69.6102	67.7895
	166.14	10.2873	9.86812	18.6816	18.3896	31.8863	32.0644	50.4739	50.8158	69.6298	67.8024
	166.24	10.2971	9.87355	18.6816	18.3992	31.9058	32.0792	50.4934	50.8337	69.6532	67.8153
	166.34	10.2971	9.87899	18.6953	18.4088	31.9273	32.0941	50.5129	50.8515	69.6806	67.8282
	166.44	10.3068	9.88443	18.7109	18.4183	31.937	32.1089	50.5227	50.8694	69.7099	67.841
	166.54	10.3068	9.88986	18.7207	18.4279	31.9566	32.1238	50.5442	50.8872	69.7294	67.8539
	166.64	10.3166	9.8953	18.7304	18.4375	31.9722	32.1386	50.5637	50.905	69.7392	67.8667
	166.74	10.3127	9.90073	18.7304	18.447	31.9898	32.1534	50.5832	50.9228	69.7653	67.8796
	166.84	10.3166	9.90617	18.7402	18.4566	32.0054	32.1682	50.6028	50.9406	69.7872	67.8924
	166.94	10.3264	9.9116	18.7519	18.4661	32.0269	32.183	50.6145	50.9583	69.7997	67.9052
	167.04	10.3264	9.91703	18.7519	18.4757	32.0464	32.1978	50.634	50.9761	69.8192	67.918
	167.14	10.3361	9.92247	18.7656	18.4853	32.0562	32.2127	50.6633	50.9939	69.8407	67.9307
	167.24	10.3361	9.9279	18.7812	18.4948	32.0659	32.2275	50.6828	51.0116	69.8602	67.9435
	167.34	10.3615	9.93333	18.8047	18.5044	32.0992	32.2422	50.718	51.0293	69.8884	67.9562
	167.44	10.3576	9.93876	18.8105	18.5139	32.107	32.257	50.7336	51.0471	69.911	67.9689
	167.54	10.3674	9.94419	18.8203	18.5235	32.1265	32.2718	50.7571	51.0648	69.9306	67.9816
	167.64	10.3674	9.94963	18.8203	18.533	32.1363	32.2866	50.7825	51.0825	69.952	67.9943
	167.74	10.3772	9.95505	18.83	18.5426	32.1519	32.3014	50.8	51.1002	69.9669	68.007
	167.84	10.3772	9.96049	18.8437	18.5521	32.1656	32.3162	50.8078	51.1178	69.9794	68.0196
	167.94	10.3928	9.96591	18.8652	18.5617	32.1831	32.3309	50.845	51.1355	70.0048	68.0323
	168.04	10.3967	9.97134	18.8593	18.5712	32.1968	32.3457	50.8528	51.1532	70.0204	68.0449
	168.14	10.4006	9.97677	18.875	18.5808	32.2105	32.3604	50.8782	51.1708	70.0438	68.0575
	168.24	10.4201	9.9822	18.8906	18.5903	32.23	32.3752	50.8938	51.1884	70.0692	68.0701
	168.34	10.4162	9.98763	18.8906	18.5998	32.2456	32.39	50.9035	51.2061	70.0837	68.0827
	168.44	10.426	9.99306	18.9043	18.6094	32.2554	32.4047	50.9231	51.2237	70.1005	68.0952
	168.54	10.4221	9.99848	18.916	18.6189	32.2613	32.4194	50.9387	51.2413	70.1134	68.1078
	168.64	10.4162	10.0039	18.9199	18.6284	32.2769	32.4342	50.9582	51.2589	70.12	68.1203
	168.74	10.426	10.0093	18.9297	18.638	32.3003	32.4489	50.9836	51.2764	70.1395	68.1328
	168.84	10.426	10.0148	18.9297	18.6475	32.3257	32.4636	50.9934	51.294	70.1591	68.1453
	168.94	10.4338	10.0202	18.9472	18.657	32.3316	32.4784	51.0051	51.3116	70.1813	68.1578
	169.04	10.4182	10.0256	18.9316	18.6666	32.3257	32.4931	51.0032	51.3291	70.1876	68.1703
	169.14	10.4182	10.031	18.9414	18.6761	32.3472	32.5078	51.0246	51.3467	70.2001	68.1827
	169.24	10.4279	10.0365	18.955	18.6856	32.3667	32.5225	51.0442	51.3642	70.2294	68.1952
	169.34	10.4279	10.0419	18.9707	18.6951	32.3863	32.5372	51.0539	51.3817	70.2458	68.2076
	169.44	10.4416	10.0473	18.9843	18.7047	32.3999	32.5519	51.0774	51.3992	70.2763	68.22
	169.54	10.4475	10.0527	18.9902	18.7142	32.4234	32.5666	51.1047	51.4167	70.3017	68.2324
	169.64	10.4475	10.0581	19.0039	18.7237	32.4312	32.5813	51.1243	51.4342	70.3309	68.2448
	169.74	10.4572	10.0636	19.0195	18.7332	32.4468	32.596	51.1438	51.4516	70.3427	68.2571
	169.84	10.4572	10.069	19.0293	18.7428	32.4566	32.6106	51.1633	51.4691	70.3622	68.2695
	169.94	10.467	10.0744	19.041	18.7523	32.4663	32.6253	51.1848	51.4866	70.3817	68.2818
	170.04	10.467	10.0798	19.041	18.7618	32.4859	32.64	51.2043	51.504	70.4013	68.2941
	170.14	10.4768	10.0853	19.0508	18.7713	32.4956	32.6547	51.2141	51.5214	70.4325	68.3064
	170.24	10.4963	10.0907	19.0742	18.7808	32.5152	32.6693	51.2571	51.5388	70.4618	68.3187
	170.34	10.4963	10.0961	19.08	18.7903	32.5171	32.684	51.2629	51.5562	70.4716	68.331
	170.44	10.4963	10.1015	19.0898	18.7998	32.5269	32.6986	51.2942	51.5736	70.4911	68.3433
	170.54	10.51	10.1069	19.1035	18.8093	32.5503	32.7133	51.3078	51.591	70.5165	68.3555
	170.64	10.5275	10.1123	19.1191	18.8188	32.5706	32.7279	51.3332	51.6084	70.5419	68.3677
	170.74	10.5334	10.1178	19.125	18.8283	32.5835	32.7426	51.3489	51.6258	70.5575	68.3799
	170.84	10.5314	10.1232	19.1375	18.8378	32.6011	32.7572	51.3684	51.6431	70.5751	68.3921
	170.94	10.5373	10.1286	19.1621	18.8473	32.6187	32.7718	51.3938	51.6605	70.6024	68.4043
	171.04	10.5471	10.134	19.1718	18.8568	32.6324	32.7865	51.4133	51.6778	70.622	68.4165
	171.14	10.5471	10.1394	19.1816	18.8663	32.6577	32.8011	51.427	51.6951	70.6415	68.4286
	171.24	10.5471	10.1448	19.1816	18.8758	32.6577	32.8157	51.4543	51.7124	70.6513	68.4408
	171.34	10.5471	10.1503	19.1914	18.8853	32.6812	32.8303	51.4641	51.7297	70.6708	68.4529
	171.44	10.5568	10.1557	19.2011	18.8948	32.6968	32.8449	51.4836	51.747	70.6923	68.465
	171.54	10.5627	10.1611	19.2109	18.9043	32.7085	32.8595	51.5032	51.7643	70.7118	68.4771
	171.64	10.5568	10.1665	19.2207	18.9138	32.7281	32.8741	51.5227	51.7816	70.7313	68.4892
	171.74	10.5666	10.1719	19.2324	18.9233	32.7378	32.8887	51.5442	51.7988	70.7509	68.5012
	171.84	10.5666	10.1773	19.2324	18.9328	32.7476	32.9033	51.5637	51.8161	70.7724	68.5133
	171.94	10.5666	10.1827	19.2324	18.9423	32.7574	32.9179	51.5735	51.8333	70.7821	68.5253
	172.04	10.5666	10.1881	19.2422	18.9518	32.771	32.9325	51.593	51.8505	70.8056	68.5373
	172.14	10.5861	10.1936	19.2597	18.9612	32.7867	32.9471	51.6184	51.8677	70.8349	68.5493
	172.24	10.5979	10.199	19.2715	18.9707	32.7984	32.9616	51.6243	51.8849	70.8524	68.5613
	172.34	10.5979	10.2044	19.2851	18.9802	32.8179	32.9762	51.6535	51.9021	70.8681	68.5733
	172.44	10.5979	10.2098	19.291	18.9897	32.8374	32.9908	51.6731	51.9193	70.8817	68.5853
	172.54	10.6076	10.2152	19.3008	18.9992	32.8511	33.0053	51.6907	51.9365	70.9052	68.5972
	172.64	10.6076	10.2206	19.3105	19.0086	32.8667	33.0199	51.6946	51.9537	70.9325	68.6091
	172.74	10.6213	10.226	19.3261	19.0181	32.8824	33.0344	51.718	51.9708	70.9559	68.621
	172.84	10.6154	10.2314	19.33	19.0276	32.8863	33.049	51.7356	51.988	70.9696	68.6329
	172.94	10.6252	10.2368	19.3398	19.037	32.9058	33.0635	51.761	52.0051	70.9892	68.6448
	173.04	10.6252	10.2422	19.3437	19.0465	32.9253	33.078	51.7707	52.0222	71.0106	68.6567
	173.14	10.635	10.2476	19.3593	19.056	32.9351	33.0926	51.802	52.0393	71.0341	68.6686
	173.24	10.6252	10.253	19.3593	19.0655	32.9468	33.1071	51.8118	52.0564	71.0399	68.6804
	173.34	10.635	10.2585	19.3652	19.0749	32.9566	33.1216	51.8215	52.0735	71.0595	68.6922
	173.44	10.635	10.2639	19.373	19.0844	32.9663	33.1361	51.8528	52.0906	71.079	68.704
	173.54	10.6447	10.2693	19.3886	19.0938	32.9761	33.1507	51.8625	52.1076	71.1005	68.7158
	173.64	10.6604	10.2747	19.3984	19.1033	32.9956	33.1652	51.8821	52.1247	71.1102	68.7276
	173.74	10.6662	10.2801	19.3984	19.1128	33.0152	33.1797	51.9016	52.1417	71.1337	68.7394
	173.84	10.6662	10.2855	19.4101	19.1222	33.0288	33.1942	51.9211	52.1588	71.1493	68.7512
	173.94	10.676	10.2909	19.4199	19.1317	33.0562	33.2087	51.9328	52.1758	71.1786	68.7629
	174.04	10.6897	10.2963	19.4336	19.1411	33.0699	33.2232	51.9563	52.1928	71.1981	68.7746
	174.14	10.6877	10.3017	19.4453	19.1506	33.0913	33.2376	51.9778	52.2098	71.2255	68.7863
	174.24	10.676	10.3071	19.4433	19.16	33.0855	33.2521	51.9817	52.2268	71.2294	68.798
	174.34	10.6799	10.3125	19.4629	19.1695	33.1089	33.2666	51.9993	52.2438	71.2528	68.8097
	174.44	10.6955	10.3179	19.4785	19.1789	33.1265	33.2811	52.0325	52.2608	71.2802	68.8214
	174.54	10.6955	10.3233	19.4883	19.1884	33.146	33.2955	52.0481	52.2777	71.2997	68.833
	174.64	10.7053	10.3287	19.5	19.1978	33.1558	33.31	52.0618	52.2947	71.3095	68.8447
	174.74	10.7092	10.3341	19.5039	19.2073	33.1792	33.3245	52.0891	52.3116	71.3329	68.8563
	174.84	10.7248	10.3395	19.5195	19.2167	33.2046	33.3389	52.1223	52.3286	71.3622	68.8679
	174.94	10.7346	10.3449	19.5293	19.2262	33.2202	33.3534	52.1418	52.3455	71.3798	68.8795
	175.04	10.7346	10.3503	19.5488	19.2356	33.2456	33.3678	52.1614	52.3624	71.3993	68.8911
	175.14	10.7404	10.3557	19.5547	19.245	33.2515	33.3823	52.177	52.3793	71.4188	68.9027
	175.24	10.7346	10.3611	19.5488	19.2545	33.2652	33.3967	52.1926	52.3962	71.4384	68.9142
	175.34	10.7463	10.3665	19.5586	19.2639	33.2749	33.4111	52.2121	52.4131	71.4579	68.9258
	175.44	10.7463	10.3719	19.5683	19.2733	33.2847	33.4256	52.2356	52.4299	71.4696	68.9373
	175.54	10.7561	10.3773	19.58	19.2828	33.2945	33.44	52.2571	52.4468	71.4892	68.9488
	175.64	10.7658	10.3827	19.58	19.2922	33.3159	33.4544	52.2746	52.4636	71.5126	68.9603
	175.74	10.7658	10.3881	19.5898	19.3016	33.3257	33.4688	52.302	52.4805	71.538	68.9718
	175.84	10.7756	10.3935	19.6093	19.3111	33.355	33.4832	52.3176	52.4973	71.5692	68.9832
	175.94	10.7756	10.3989	19.6093	19.3205	33.355	33.4976	52.3254	52.5141	71.579	68.9947
	176.04	10.7795	10.4042	19.6191	19.3299	33.3745	33.512	52.3508	52.5309	71.5985	69.0061
	176.14	10.8049	10.4096	19.6425	19.3393	33.4097	33.5264	52.3782	52.5477	71.6278	69.0176
	176.24	10.8049	10.415	19.6484	19.3488	33.4117	33.5408	52.3821	52.5645	71.6278	69.029
	176.34	10.8049	10.4204	19.6582	19.3582	33.4253	33.5552	52.4016	52.5813	71.6493	69.0404
	176.44	10.8147	10.4258	19.6679	19.3676	33.4351	33.5696	52.4114	52.598	71.6735	69.0518
	176.54	10.8205	10.4312	19.6894	19.377	33.4546	33.584	52.4407	52.6148	71.7052	69.0631
	176.64	10.8107	10.4366	19.6758	19.3864	33.4624	33.5984	52.4387	52.6315	71.7087	69.0745
	176.74	10.8147	10.442	19.6894	19.3958	33.4761	33.6127	52.4719	52.6483	71.7411	69.0858
	176.84	10.8303	10.4474	19.7031	19.4053	33.4995	33.6271	52.4895	52.665	71.7684	69.0972
	176.94	10.8498	10.4528	19.7187	19.4147	33.5152	33.6414	52.5207	52.6817	71.7899	69.1085
	177.04	10.8615	10.4582	19.7343	19.4241	33.5406	33.6558	52.5364	52.6984	71.8192	69.1198
	177.14	10.8693	10.4636	19.7461	19.4335	33.5484	33.6702	52.5559	52.7151	71.8427	69.1311
	177.24	10.8752	10.4689	19.7675	19.4429	33.564	33.6845	52.5813	52.7318	71.87	69.1423
	177.34	10.8713	10.4743	19.7636	19.4523	33.5757	33.6988	52.5774	52.7485	71.8759	69.1536
	177.44	10.8752	10.4797	19.7793	19.4617	33.5952	33.7132	52.6106	52.7651	71.9032	69.1649
	177.54	10.8811	10.4851	19.789	19.4711	33.6187	33.7275	52.6321	52.7818	71.9286	69.1761
	177.64	10.885	10.4905	19.7949	19.4805	33.6343	33.7419	52.6418	52.7984	71.9501	69.1873
	177.74	10.885	10.4959	19.8027	19.4899	33.6538	33.7562	52.6614	52.815	71.9696	69.1985
	177.84	10.8947	10.5013	19.8183	19.4993	33.6656	33.7705	52.675	52.8317	71.9892	69.2097
	177.94	10.9025	10.5066	19.8261	19.5087	33.6831	33.7848	52.6946	52.8483	72.0204	69.2209
	178.04	10.9064	10.512	19.83	19.5181	33.687	33.7991	52.7024	52.8649	72.038	69.232
	178.14	10.9279	10.5174	19.8496	19.5275	33.7261	33.8134	52.72	52.8815	72.0653	69.2432
	178.24	10.9299	10.5228	19.8593	19.5369	33.732	33.8277	52.7336	52.898	72.077	69.2543
	178.34	10.9377	10.5282	19.8808	19.5463	33.7718	33.842	52.7629	52.9146	72.1005	69.2655
	178.44	10.9279	10.5336	19.8711	19.5557	33.7788	33.8563	52.7727	52.9312	72.1102	69.2766
	178.54	10.9416	10.539	19.8847	19.5651	33.7925	33.8706	52.7961	52.9477	72.1259	69.2877
	178.64	10.9631	10.5443	19.9062	19.5744	33.8199	33.8849	52.8352	52.9643	72.1434	69.2987
	178.74	10.9689	10.5497	19.916	19.5838	33.8093	33.8992	52.8528	52.9808	72.1278	69.3098
	178.84	10.9768	10.5551	19.9382	19.5932	33.8159	33.9135	52.8977	52.9973	72.1552	69.3209
	178.94	10.9904	10.5605	19.957	19.6026	33.857	33.9277	52.9289	53.0138	72.1903	69.3319
	179.04	11.0061	10.5659	19.955	19.612	33.8667	33.942	52.9328	53.0303	72.2001	69.3429
	179.14	10.9963	10.5712	19.959	19.6214	33.8667	33.9563	52.966	53.0468	72.2157	69.3539
	179.24	10.9787	10.5766	19.9668	19.6307	33.8812	33.9705	52.9973	53.0633	72.2313	69.3649
	179.34	10.9826	10.582	19.9883	19.6401	33.8835	33.9848	53.0274	53.0797	72.2692	69.3759
	179.44	10.9689	10.5874	20	19.6495	33.8921	33.999	53.0598	53.0962	72.3212	69.3869
	179.54	10.9787	10.5928	20.0234	19.6589	33.93	34.0133	53.1047	53.1126	72.3915	69.3979
	179.64	11.0178	10.5981	20.0293	19.6682	33.9937	34.0275	53.1457	53.1291	72.4618	69.4088
	179.74	10.9264	10.6035	19.9242	19.6776	33.9816	34.0418	53.2129	53.1455	72.497	69.4197
	179.84	11.0865	10.6089	19.8914	19.687	34.0109	34.056	53.1766	53.1619	72.4692	69.4307
	179.94	10.9115	10.6143	19.8801	19.6963	33.8601	34.0702	52.8387	53.1783	72.0997	69.4416
	180.04	10.2463	10.6196	19.2468	19.7057	33.1265	34.2767	52.2797	53.1947	71.2067	69.4525
	180.14	8.80568	10.4165	17.9496	19.4856	30.1163	34.2766	50.2805	54.0671	66.8716	72.0745
	180.24	11.699	10.4165	20.8578	19.4855	34.7847	34.2764	53.6887	54.0669	74.1427	72.0742
	180.34	12.2557	10.4165	21.0621	19.4854	35.8597	34.2763	54.2813	54.0667	75.1149	72.0738
	180.44	11.824	10.4164	20.8039	19.4854	35.4585	34.2761	54.0137	54.0664	74.3477	72.0735
	180.54	11.6549	10.4164	20.3992	19.4853	34.7984	34.276	53.4907	54.0662	73.6181	72.0732
	180.64	11.315	10.4163	20.2558	19.4852	34.348	34.2758	53.4739	54.066	73.1825	72.0729
	180.74	11.2713	10.4163	20.3406	19.4851	34.3949	34.2757	53.4368	54.0658	73.1356	72.0726
	180.84	11.2256	10.4162	20.3367	19.485	34.3695	34.2756	53.3196	54.0655	73.0075	72.0723
	180.94	11.1955	10.4162	20.2617	19.4849	34.2925	34.2754	53.2336	54.0653	72.872	72.072
	181.04	11.2268	10.4162	20.2461	19.4849	34.2937	34.2753	53.261	54.0651	72.8544	72.0717
	181.14	11.1916	10.4161	20.2343	19.4848	34.2593	34.2751	53.2219	54.0648	72.8388	72.0714
	181.24	11.1994	10.4161	20.2383	19.4847	34.2339	34.275	53.2317	54.0646	72.8056	72.0711
	181.34	11.1701	10.416	20.2246	19.4846	34.1949	34.2748	53.1789	54.0644	72.7606	72.0708
	181.44	11.165	10.416	20.2168	19.4845	34.1663	34.2747	53.1692	54.0642	72.7274	72.0705
	181.54	11.1674	10.4159	20.2207	19.4845	34.1765	34.2745	53.1868	54.0639	72.7392	72.0702
	181.64	11.1572	10.4159	20.2187	19.4844	34.182	34.2744	53.1856	54.0637	72.7341	72.0699
	181.74	11.1389	10.4158	20.2078	19.4843	34.1714	34.2743	53.1809	54.0635	72.7196	72.0696
	181.84	11.1291	10.4158	20.2148	19.4842	34.1726	34.2741	53.1828	54.0632	72.6876	72.0693
	181.94	11.1311	10.4158	20.2539	19.4841	34.1937	34.274	53.1965	54.063	72.6884	72.069
	182.04	11.1525	10.4157	20.2715	19.484	34.2183	34.2738	53.2278	54.0628	72.7048	72.0687
	182.14	11.1557	10.4157	20.257	19.484	34.2156	34.2737	53.2368	54.0626	72.7169	72.0684
	182.24	11.1396	10.4156	20.2383	19.4839	34.1949	34.2735	53.216	54.0623	72.7196	72.0681
	182.34	11.1506	10.4156	20.2332	19.4838	34.189	34.2734	53.1953	54.0621	72.7333	72.0678
	182.44	11.1447	10.4155	20.2285	19.4837	34.1937	34.2732	53.2004	54.0619	72.7431	72.0675
	182.54	11.144	10.4155	20.2316	19.4836	34.2077	34.2731	53.1996	54.0616	72.7392	72.0672
	182.64	11.135	10.4154	20.2285	19.4835	34.2105	34.273	53.1926	54.0614	72.7489	72.0668
	182.74	11.1545	10.4154	20.2207	19.4835	34.2105	34.2728	53.1965	54.0612	72.7548	72.0665
	182.84	11.1623	10.4154	20.2304	19.4834	34.2066	34.2727	53.1965	54.061	72.7606	72.0662
	182.94	11.1467	10.4153	20.2402	19.4833	34.221	34.2725	53.1926	54.0607	72.7606	72.0659
	183.04	11.1377	10.4153	20.2402	19.4832	34.2195	34.2724	53.1973	54.0605	72.7606	72.0656
	183.14	11.1408	10.4152	20.2324	19.4831	34.2132	34.2722	53.1965	54.0603	72.7528	72.0653
	183.24	11.1283	10.4152	20.2101	19.4831	34.2136	34.2721	53.184	54.0601	72.7501	72.065
	183.34	11.133	10.4151	20.2187	19.483	34.2163	34.2719	53.1868	54.0598	72.7595	72.0647
	183.44	11.1486	10.4151	20.2285	19.4829	34.2183	34.2718	53.1926	54.0596	72.7821	72.0644
	183.54	11.1545	10.4151	20.2343	19.4828	34.2163	34.2717	53.1887	54.0594	72.7782	72.0641
	183.64	11.1506	10.415	20.2254	19.4827	34.2222	34.2715	53.1887	54.0591	72.7743	72.0638
	183.74	11.1369	10.415	20.2207	19.4826	34.2261	34.2714	53.1789	54.0589	72.7684	72.0635
	183.84	11.1564	10.4149	20.2402	19.4826	34.2359	34.2712	53.1868	54.0587	72.7821	72.0632
	183.94	11.1564	10.4149	20.2304	19.4825	34.2359	34.2711	53.1887	54.0585	72.7782	72.0629
	184.04	11.1662	10.4148	20.2402	19.4824	34.2359	34.2709	53.1828	54.0582	72.7821	72.0626
	184.14	11.1662	10.4148	20.2304	19.4823	34.2359	34.2708	53.1868	54.058	72.7704	72.0623
	184.24	11.1799	10.4147	20.2402	19.4822	34.2495	34.2706	53.1965	54.0578	72.7743	72.062
	184.34	11.1857	10.4147	20.2402	19.4821	34.2554	34.2705	53.2063	54.0575	72.7802	72.0617
	184.44	11.2025	10.4147	20.2453	19.4821	34.2546	34.2703	53.2075	54.0573	72.7852	72.0614
	184.54	11.1916	10.4146	20.2343	19.482	34.2495	34.2702	53.2012	54.0571	72.7684	72.0611
	184.64	11.1897	10.4146	20.2285	19.4819	34.2437	34.2701	53.2024	54.0569	72.7587	72.0608
	184.74	11.1994	10.4145	20.2363	19.4818	34.2515	34.2699	53.2024	54.0566	72.7665	72.0605
	184.84	11.1877	10.4145	20.2168	19.4817	34.2464	34.2698	53.1985	54.0564	72.7606	72.0602
	184.94	11.2033	10.4144	20.2207	19.4817	34.2534	34.2696	53.1985	54.0562	72.7567	72.0598
	185.04	11.1975	10.4144	20.2304	19.4816	34.2476	34.2695	53.1868	54.0559	72.7509	72.0595
	185.14	11.1975	10.4143	20.2304	19.4815	34.2476	34.2693	53.1926	54.0557	72.7509	72.0592
	185.24	11.1936	10.4143	20.2168	19.4814	34.2437	34.2692	53.1789	54.0555	72.747	72.0589
	185.34	11.1975	10.4143	20.2207	19.4813	34.2476	34.269	53.1828	54.0553	72.7548	72.0586
	185.44	11.1975	10.4142	20.2168	19.4812	34.2378	34.2689	53.1731	54.055	72.747	72.0583
	185.54	11.2033	10.4142	20.2207	19.4812	34.2437	34.2688	53.1789	54.0548	72.747	72.058
	185.64	11.2025	10.4141	20.2258	19.4811	34.2429	34.2686	53.1821	54.0546	72.7462	72.0577
	185.74	11.1955	10.4141	20.209	19.481	34.2398	34.2685	53.1809	54.0543	72.7392	72.0574
	185.84	11.1818	10.414	20.205	19.4809	34.2417	34.2683	53.1809	54.0541	72.7352	72.0571
	185.94	11.176	10.414	20.1992	19.4808	34.2261	34.2682	53.1711	54.0539	72.7235	72.0568
	186.04	11.1857	10.414	20.209	19.4807	34.2359	34.268	53.1809	54.0537	72.7352	72.0565
	186.14	11.1904	10.4139	20.209	19.4807	34.2359	34.2679	53.1848	54.0534	72.7333	72.0562
	186.24	11.1936	10.4139	20.209	19.4806	34.2359	34.2677	53.1868	54.0532	72.7255	72.0559
	186.34	11.1975	10.4138	20.2187	19.4805	34.2456	34.2676	53.1907	54.053	72.7294	72.0556
	186.44	11.1928	10.4138	20.2187	19.4804	34.2456	34.2675	53.1809	54.0527	72.7333	72.0553
	186.54	11.1955	10.4137	20.2187	19.4803	34.2456	34.2673	53.1848	54.0525	72.7392	72.055
	186.64	11.2014	10.4137	20.2246	19.4803	34.2515	34.2672	53.1965	54.0523	72.7333	72.0547
	186.74	11.1955	10.4136	20.2187	19.4802	34.2456	34.267	53.1907	54.0521	72.7274	72.0544
	186.84	11.1955	10.4136	20.2187	19.4801	34.2456	34.2669	53.1953	54.0518	72.7274	72.0541
	186.94	11.2033	10.4136	20.2265	19.48	34.2534	34.2667	53.2102	54.0516	72.7352	72.0538
	187.04	11.1975	10.4135	20.2207	19.4799	34.2476	34.2666	53.2043	54.0514	72.7294	72.0535
	187.14	11.2131	10.4135	20.2304	19.4798	34.2534	34.2664	53.2102	54.0511	72.7352	72.0532
	187.24	11.1975	10.4134	20.2207	19.4798	34.2476	34.2663	53.2043	54.0509	72.7294	72.0529
	187.34	11.2119	10.4134	20.2207	19.4797	34.2476	34.2662	53.1946	54.0507	72.7333	72.0525
	187.44	11.2189	10.4133	20.2207	19.4796	34.2515	34.266	53.1985	54.0505	72.7392	72.0522
	187.54	11.2248	10.4133	20.2265	19.4795	34.2534	34.2659	53.2102	54.0502	72.745	72.0519
	187.64	11.2189	10.4132	20.2168	19.4794	34.2476	34.2657	53.2043	54.05	72.7294	72.0516
	187.74	11.2092	10.4132	20.2109	19.4793	34.2476	34.2656	53.2043	54.0498	72.7294	72.0513
	187.84	11.2189	10.4132	20.2207	19.4793	34.2534	34.2654	53.2141	54.0495	72.7392	72.051
	187.94	11.215	10.4131	20.2207	19.4792	34.2534	34.2653	53.2004	54.0493	72.7352	72.0507
	188.04	11.2092	10.4131	20.2168	19.4791	34.2476	34.2651	53.2043	54.0491	72.7294	72.0504
	188.14	11.2189	10.413	20.2246	19.479	34.2574	34.265	53.218	54.0489	72.7294	72.0501
	188.24	11.2287	10.413	20.2265	19.4789	34.2574	34.2648	53.2141	54.0486	72.7294	72.0498
	188.34	11.2287	10.4129	20.2207	19.4789	34.2574	34.2647	53.2141	54.0484	72.7294	72.0495
	188.44	11.2287	10.4129	20.2246	19.4788	34.2574	34.2646	53.2141	54.0482	72.7294	72.0492
	188.54	11.2287	10.4129	20.2304	19.4787	34.2534	34.2644	53.2141	54.048	72.7294	72.0489
	188.64	11.224	10.4128	20.2265	19.4786	34.2476	34.2643	53.2141	54.0477	72.7196	72.0486
	188.74	11.2131	10.4128	20.2265	19.4785	34.2534	34.2641	53.22	54.0475	72.7255	72.0483
	188.84	11.217	10.4127	20.2304	19.4784	34.2574	34.264	53.2141	54.0473	72.7196	72.048
	188.94	11.2072	10.4127	20.2304	19.4784	34.2574	34.2638	53.218	54.047	72.7196	72.0477
	189.04	11.217	10.4126	20.2304	19.4783	34.2574	34.2637	53.2239	54.0468	72.7196	72.0474
	189.14	11.217	10.4126	20.2304	19.4782	34.2534	34.2635	53.2239	54.0466	72.7196	72.0471
	189.24	11.2268	10.4125	20.2402	19.4781	34.2574	34.2634	53.2336	54.0464	72.7294	72.0468
[truncated: 2,908 more rows]

## Sheet: Supplementary Fig. 4
Antibody competition
Supplementary Fig.4a	Time	ZB8	ZB8 vs ZCB3	ZCB3	ZCB3 vs ZB8	Supplementary Fig.4b	ZB8	ZB8 vs ZCB11	ZCB11	ZCB11 vs ZB8	Supplementary Fig.4c	ZB8	ZB8 vs ZCD3	ZCD3	ZCD3 vs ZB8	Supplementary Fig.4d	ZCB11	ZCB11-ZCB3	ZCB3	ZCB3-ZCB11	Supplementary Fig.4e	ZCB11	ZCB11 vs S2E12	S2E12	S2E12 vs ZCB11	Supplementary Fig.4f	ZCB11	ZCB11 vs 2C08	2C08	2C08 vs ZCB11	Supplementary Fig.4g	ZCB11	ZCB11 vs B1-182.1	B1-182.1	B1-182.1 vs ZCB11	Supplementary Fig.4h	ZCB11	ZCB11 vs CoV-2072	CoV-2072	CoV-2072 vs ZCB11
	0	0.167572	-0.44	0.445084	-2.23		-0.19359	-3.122	-0.52109	-1.491		0.167572	-7.7554	0.301178	-2.177		-0.52109	-0.0566	-0.35938	-3.021		-2.27e-13	0	0	0		0	0	-2.27e-13	0		0	0	0	0		-2.27e-13	0	0	0
	1	0.15741	-0.44	0.460541	-2.24		-0.2043	-3.146	-0.5164	-1.491		0.15741	-7.7945	0.291016	-2.197		-0.5164	-0.0566	-0.35977	-3.05		0.014862	-0.0519	0.00937	-0.024		-0.00977	-0.0461	0.014465	-0.015		0.00507	-0.0386	0.00977	-0.025		0.0047	-0.0535	-0.0047	-0.005
	2	0.157028	-0.435	0.469849	-2.25		-0.20468	-3.177	-0.51679	-1.511		0.157028	-7.8308	0.280853	-2.227		-0.51679	-0.0422	-0.35609	-3.08		0.019531	-0.1231	0.014465	-0.07		-0.01953	-0.0898	0.0094	-0.039		0.00977	-0.073	0.0047	-0.04		0.010803	-0.1238	-0.01447	-0.019
	3	0.126709	-0.435	0.468521	-2.27		-0.22055	-3.222	-0.51953	-1.547		0.126709	-7.875	0.259918	-2.267		-0.51953	-0.0631	-0.35039	-3.11		0.019531	-0.1914	0.03125	-0.109		-0.0293	-0.1662	0.00836	-0.065		0.00507	-0.1238	0.00507	-0.059		0.00665	-0.1695	-0.01483	-0.039
	4	0.108582	-0.446	0.449524	-2.29		-0.22929	-3.267	-0.53578	-1.565		0.108582	-7.9238	0.239456	-2.307		-0.53578	-0.077	-0.35078	-3.145		0.024231	-0.2422	0.055481	-0.138		-0.0293	-0.2304	0.00275	-0.095		0.014465	-0.1787	0.00977	-0.091		0.00195	-0.2184	-0.03436	-0.058
	5	0.0984344	-0.472	0.434143	-2.3		-0.24008	-3.283	-0.56233	-1.601		0.0984344	-7.9611	0.220474	-2.347		-0.56233	-0.1026	-0.3811	-3.186		0.014465	-0.3106	0.041016	-0.18		-0.03436	-0.2961	-0.00702	-0.114		0	-0.2398	0.019531	-0.131		-0.00781	-0.2583	-0.05078	-0.082
	6	0.112656	-0.481	0.434692	-2.34		-0.25118	-3.277	-0.60234	-1.623		0.112656	-7.9796	0.236725	-2.343		-0.60234	-0.1123	-0.40102	-3.217		-0.00366	-0.4215	0.050781	-0.219		-0.034	-0.366	-0.01538	-0.143		-0.01953	-0.3101	0.014832	-0.15		-0.03397	-0.3031	-0.05548	-0.109
	7	0.134674	-0.411	0.492493	-2.28		-0.20883	-3.341	-0.6014	-1.587		0.134674	-7.9875	0.29187	-2.307		-0.6014	-0.1034	-0.37134	-3.253		-0.06287	-0.552	-0.0047	-0.295		-0.06329	-0.4707	-0.06522	-0.214		-0.07968	-0.4343	-0.01132	-0.244		-0.08334	-0.4484	-0.08438	-0.228
	8	-0.0887604	-0.545	0.314453	-2.39		-0.34477	-3.648	-0.54555	-1.821		-0.0887604	-8.2699	0.08429	-2.556		-0.54555	-0.3837	-0.44351	-3.506		-0.15366	-0.7053	-0.10938	-0.414		-0.10898	-0.6359	-0.1156	-0.333		-0.15509	-0.6746	-0.08163	-0.384		-0.10352	-0.6283	-0.17984	-0.403
	9	-0.360321	-0.829	-0.03281	-2.72		-0.62453	-3.905	-0.70671	-2.098		-0.360321	-8.6401	-0.27672	-2.915		-0.70671	-0.6289	-0.69516	-3.817		-0.08258	-0.3626	-0.17929	-0.191		-0.15796	-0.6648	-0.14545	-0.407		-0.21054	-0.5547	-0.22086	-0.168		-0.10718	-0.1828	-0.20938	-0.082
	10	38.2867	-6.247	2.52789	-2.55		-0.02805	-4.601	-0.99968	-2.685		38.2867	41.2207	2.72383	0.752		-0.99968	-0.5948	-0.92719	-3.396		1.22726	41.8407	0.263428	12.71		-0.25656	-0.2595	0.229004	-0.553		0.167725	2.4341	0.210083	7.065		-3.78552	44.1302	-4.0033	15.131
	11	49.9336	76.356	8.4632	6.78		-10.0026	-3.409	-1.97273	-9.1		49.9336	42.6273	2.345	-0.637		-1.97273	0.6942	-7.06931	-3.892		39.4158	-1.7209	39.9437	9.175		12.1631	14.0663	39.8861	24.181		12.4615	13.0853	44.583	18.315		51.1852	16.9462	64.5234	16.24
	12	52.4165	6.952	8.50031	-2.89		16.826	-0.758	-6.97639	-0.766		52.4165	30.0007	3.08351	-2.392		-6.97639	3.4017	0.16391	-3.4		14.962	0.965	9.25366	-1.184		16.2597	1.8784	-0.60812	-3.896		15.5565	1.716	5.14587	-2.597		10.2138	-1.2303	4.95648	-2.228
	13	68.603	14.87	13.1948	-2.55		27.3854	0.514	14.0116	-0.257		68.603	43.4207	3.88625	-2.466		14.0116	5.6478	3.08687	-3.319		28.1149	3.6935	18.6805	0.324		29.107	6.0516	5.2876	-1.322		28.4015	5.2062	15.1019	-0.557		24.5208	2.6715	18.2545	-0.238
	14	80.4651	19.815	17.3003	-2.47		36.0105	1.565	22.5262	0.141		80.4651	53.3307	4.64078	-2.557		22.5262	7.5936	4.61766	-3.338		37.2092	5.4718	26.7267	0.981		38.2576	8.6994	9.17627	-0.601		37.7567	7.2953	22.2983	0.123		33.6666	4.5132	26.2067	0.52
	15	89.9191	23.798	21.0695	-2.4		43.2385	2.616	29.8899	0.537		89.9191	61.4418	5.43164	-2.571		29.8899	9.4852	6.08719	-3.319		44.4437	6.8767	32.7959	1.368		45.4443	10.7777	12.2635	-0.359		44.888	8.9393	27.8288	0.491		40.7206	5.9912	32.1488	0.899
	16	97.7738	27.272	24.59	-2.32		49.5516	3.52	36.351	0.953		97.7738	68.2649	6.14571	-2.576		36.351	11.2332	7.50726	-3.289		50.4992	8.1117	37.8192	1.625		51.4059	12.6046	14.9888	-0.223		50.7497	10.3113	32.5331	0.725		46.5387	7.1212	37.1139	1.156
	17	104.379	30.363	27.8138	-2.24		55.0358	4.33	42.0268	1.366		104.379	74.1219	6.84024	-2.566		42.0268	12.8534	8.85648	-3.249		55.6084	9.0747	42.0773	1.85		56.3078	14.1043	17.545	-0.124		55.6916	11.4933	36.6049	0.929		51.4672	8.1562	41.3613	1.365
	18	110.063	33.104	30.8255	-2.16		59.927	5.126	47.1105	1.776		110.063	79.1769	7.48656	-2.566		47.1105	14.4652	10.1871	-3.224		60.0011	10.0137	45.7763	2.08		60.4478	15.4631	19.8698	-0.056		59.8318	12.5793	40.2037	1.102		55.7678	9.1092	45.0771	1.584
	19	114.994	35.553	33.5806	-2.08		64.252	5.86	51.7159	2.155		114.994	83.5959	8.11172	-2.556		51.7159	15.9848	11.4105	-3.183		63.8452	10.7877	49.1302	2.253		64.0308	16.7201	22.0729	0.007		63.4916	13.5373	43.3945	1.232		59.4913	9.9112	48.3902	1.774
	20	119.323	37.739	36.2008	-2.01		68.1816	6.565	55.8602	2.475		119.323	87.4679	8.70157	-2.551		55.8602	17.3687	12.6713	-3.158		67.2755	11.5377	52.1513	2.451		67.2316	17.8041	24.1674	0.062		66.6239	14.3903	46.2867	1.371		62.7251	10.6732	51.2898	1.947
	21	123.135	39.781	38.6072	-1.93		71.7715	7.224	59.5953	2.754		123.135	90.9909	9.2504	-2.541		59.5953	18.7641	13.9105	-3.118		70.2792	12.2687	54.8362	2.685		69.9659	18.8091	26.1379	0.122		69.323	15.2043	48.9754	1.509		65.6554	11.4072	53.929	2.091
	22	126.544	41.595	40.9404	-1.87		75.041	7.834	63.0641	3.033		126.544	94.1519	9.80586	-2.54		63.0641	19.9741	15.0101	-3.09		73.0284	12.9117	57.2851	2.854		72.4106	19.7981	27.9662	0.167		71.8235	15.9253	51.4052	1.629		68.2438	12.0462	56.3523	2.197
	23	129.573	43.246	43.1396	-1.8		77.9707	8.404	66.2602	3.33		129.573	97.0069	10.3762	-2.536		66.2602	21.1957	16.0862	-3.054		75.5274	13.5017	59.5153	3.003		74.5737	20.7171	29.7274	0.235		74.0526	16.6283	53.665	1.744		70.629	12.5922	58.6079	2.312
	24	132.383	44.821	45.2301	-1.73		80.7309	8.98	69.1145	3.625		132.383	99.5569	10.8869	-2.517		69.1145	22.4148	17.1508	-3.009		77.7786	14.0497	61.5981	3.16		76.6384	21.5631	31.4463	0.275		76.0532	17.2993	55.7541	1.838		72.7884	13.1572	60.6424	2.421
	25	134.974	46.275	47.1463	-1.66		83.3156	9.5	71.7941	3.896		134.974	101.918	11.3715	-2.512		71.7941	23.5289	18.2305	-2.969		79.8577	14.5707	63.5196	3.318		78.4491	22.3511	33.1205	0.34		77.8721	17.9133	57.7249	1.928		74.7135	13.7212	62.561	2.52
	26	137.3	47.601	49.0564	-1.59		85.6848	9.998	74.3109	4.161		137.3	104.092	11.8371	-2.516		74.3109	24.5629	19.1992	-2.945		81.7032	15.0567	65.2639	3.443		80.0291	23.0731	34.6796	0.405		79.4619	18.4573	59.5695	2.017		76.4979	14.1752	64.3217	2.62
	27	139.435	48.896	50.8502	-1.53		87.9246	10.517	76.6707	4.421		139.435	106.111	12.2766	-2.51		76.6707	25.6137	20.1602	-2.91		83.4272	15.5357	66.8719	3.583		81.5389	23.7461	36.2142	0.47		80.9518	18.9663	61.2473	2.104		78.1725	14.6092	65.9553	2.719
	28	141.374	50.116	52.4791	-1.47		89.9953	10.948	78.8141	4.654		141.374	107.968	12.6965	-2.507		78.8141	26.6244	21.1006	-2.884		85.0277	15.9547	68.4419	3.692		82.978	24.4331	37.6626	0.528		82.3764	19.4613	62.8386	2.178		79.7428	15.0752	67.4563	2.819
	29	143.228	51.215	54.1998	-1.4		91.9148	11.395	80.8289	4.88		143.228	109.717	13.1508	-2.516		80.8289	27.5504	21.9969	-2.86		86.5217	16.3847	69.9186	3.797		84.2629	25.0561	38.9867	0.583		83.6953	19.9373	64.3675	2.253		81.1335	15.5092	68.887	2.92
	30	144.918	52.25	55.7059	-1.34		93.7762	11.864	82.735	5.111		144.918	111.302	13.5959	-2.535		82.735	28.4387	22.8008	-2.845		87.9171	16.8187	71.2315	3.902		85.4417	25.6201	40.3368	0.653		84.8401	20.4213	65.7833	2.321		82.4877	15.9252	70.2655	3.03
	31	146.514	53.29	57.1611	-1.28		95.4801	12.274	84.5613	5.339		146.514	112.801	13.9777	-2.534		84.5613	29.3293	23.7156	-2.811		89.1917	17.2237	72.4778	4.032		86.553	26.1311	41.6367	0.724		85.9268	20.8713	67.1227	2.392		83.6917	16.3252	71.5514	3.129
	32	148.014	54.185	58.6005	-1.22		97.116	12.643	86.3109	5.564		148.014	114.256	14.3566	-2.527		86.3109	30.1301	24.5867	-2.795		90.4417	17.5997	73.7319	4.142		87.5711	26.6301	42.8364	0.784		87.0156	21.2723	68.3868	2.458		84.8682	16.7142	72.7358	3.219
	33	149.425	55.114	59.9758	-1.17		98.6863	13.022	87.9203	5.795		149.425	115.603	14.7473	-2.527		87.9203	30.9699	25.3953	-2.773		91.5809	17.9567	74.8065	4.239		88.526	27.1311	44.052	0.835		87.9608	21.6663	69.5927	2.511		85.9422	17.0642	73.8354	3.318
	34	150.738	55.96	61.3064	-1.11		100.157	13.372	89.425	6.019		150.738	116.833	15.1359	-2.536		89.425	31.7539	26.1598	-2.759		92.6307	18.2707	75.8619	4.348		89.5027	27.6251	45.2067	0.887		88.8699	22.0513	70.7323	2.575		86.9577	17.3872	74.9104	3.42
	35	151.942	56.764	62.5709	-1.06		101.566	13.723	90.8896	6.22		151.942	118.011	15.4902	-2.522		90.8896	32.5453	26.9363	-2.725		93.662	18.5897	76.9159	4.446		90.3924	28.0851	46.317	0.937		89.7252	22.4353	71.8817	2.645		87.9274	17.6942	75.8965	3.499
	36	153.122	57.51	63.8306	-1.01		102.876	14.069	92.2797	6.399		153.122	119.146	15.8516	-2.522		92.2797	33.2734	27.6668	-2.7		94.6414	18.9037	77.9057	4.537		91.1527	28.5101	47.3911	0.967		90.5414	22.7813	72.9358	2.706		88.812	17.9982	76.9151	3.583
	37	154.224	58.221	65.0201	-0.955		104.184	14.41	93.5879	6.569		154.224	120.166	16.2352	-2.527		93.5879	33.9387	28.4205	-2.679		95.5395	19.2147	78.8155	4.617		91.9172	28.9411	48.4614	1.022		91.316	23.0613	73.9708	2.775		89.6672	18.2982	77.8508	3.658
	38	155.245	58.944	66.1388	-0.901		105.356	14.75	94.8184	6.744		155.245	121.162	16.5969	-2.531		94.8184	34.5933	29.109	-2.654		96.4116	19.4937	79.6707	4.706		92.6652	29.3701	49.4061	1.068		92.0949	23.3523	74.9209	2.835		90.4465	18.5922	78.7498	3.728
	39	156.24	59.56	67.2388	-0.855		106.487	15.068	96.0051	6.911		156.24	122.126	16.9199	-2.535		96.0051	35.2903	29.8148	-2.619		97.2109	19.7437	80.5459	4.796		93.3254	29.7411	50.4354	1.122		92.7249	23.6703	75.8163	2.907		91.2356	18.8962	79.585	3.783
	40	157.17	60.24	68.2496	-0.811		107.591	15.359	97.1309	7.089		157.17	123.037	17.2258	-2.53		97.1309	35.9703	30.5305	-2.596		97.9707	19.9927	81.3453	4.875		94.0555	30.0851	51.3963	1.167		93.4004	23.9763	76.6752	2.966		91.9609	19.1522	80.3797	3.836
	41	158.088	60.874	69.2556	-0.745		108.656	15.674	98.2345	7.28		158.088	123.908	17.5461	-2.525		98.2345	36.5993	31.1654	-2.586		98.7301	20.2427	82.0949	4.955		94.6352	30.4251	52.2893	1.213		94.0544	24.2503	77.5268	3.015		92.6453	19.4082	81.0734	3.902
	42	158.969	61.439	70.2865	-0.69		109.691	16.009	99.2695	7.484		158.969	124.776	17.8859	-2.527		99.2695	37.2273	31.8199	-2.565		99.3949	20.4937	82.8351	5.025		95.24	30.7741	53.1795	1.257		94.6449	24.5263	78.3652	3.075		93.3004	19.6462	81.7941	3.968
	43	159.778	62.011	71.3013	-0.646		110.645	16.302	100.284	7.649		159.778	125.53	18.217	-2.517		100.284	37.8343	32.3898	-2.535		100.075	20.7427	83.5539	5.1		95.8103	31.1341	54.0789	1.287		95.1887	24.8063	79.0981	3.13		93.9508	19.9012	82.5387	4.036
	44	160.554	62.57	72.1896	-0.595		111.582	16.582	101.209	7.81		160.554	126.306	18.5168	-2.527		101.209	38.3923	32.9699	-2.506		100.739	20.9887	84.25	5.16		96.313	31.4571	54.9897	1.315		95.7134	25.0683	79.8635	3.175		94.5695	20.1552	83.2398	4.101
	45	161.289	63.085	73.1166	-0.546		112.495	16.859	102.131	7.979		161.289	127.017	18.8176	-2.527		102.131	38.9483	33.6439	-2.485		101.374	21.2077	84.8785	5.229		96.8685	31.7641	55.8547	1.345		96.2447	25.3003	80.5801	3.215		95.1799	20.4102	83.8627	4.165
	46	162.024	63.57	74.0052	-0.512		113.39	17.113	103.015	8.144		162.024	127.711	19.1113	-2.537		103.015	39.4693	34.2543	-2.455		101.989	21.4377	85.4703	5.269		97.3941	32.0541	56.6438	1.397		96.813	25.5293	81.2992	3.256		95.7707	20.6502	84.4875	4.216
	47	162.748	64.07	74.8666	-0.481		114.255	17.368	103.845	8.295		162.748	128.371	19.4172	-2.551		103.845	40.0133	34.8852	-2.439		102.549	21.6267	86.0699	5.319		97.8752	32.3231	57.4543	1.447		97.2935	25.7643	82.0344	3.299		96.2888	20.8562	85.0894	4.265
	48	163.369	64.529	75.6947	-0.432		115.065	17.623	104.66	8.424		163.369	129.016	19.7109	-2.546		104.66	40.5783	35.4848	-2.409		103.1	21.8327	86.6356	5.384		98.2759	32.6121	58.1973	1.492		97.7525	25.9833	82.6801	3.343		96.8	21.0522	85.6978	4.306
	49	164.078	65.005	76.4908	-0.386		115.805	17.879	105.454	8.584		164.078	129.681	19.9805	-2.556		105.454	41.0843	35.9904	-2.384		103.636	22.0277	87.2439	5.45		98.8052	32.8981	58.9375	1.527		98.1785	26.2003	83.2895	3.406		97.3098	21.2362	86.2426	4.366
	50	164.658	65.459	77.2654	-0.342		116.556	18.107	106.24	8.748		164.658	130.296	20.2617	-2.551		106.24	41.5183	36.5387	-2.37		104.096	22.2427	87.8086	5.545		99.2693	33.1781	59.628	1.557		98.5947	26.4203	83.8834	3.469		97.7908	21.4412	86.8199	4.427
	51	165.262	65.884	78.0904	-0.306		117.339	18.338	106.955	8.883		165.262	130.856	20.541	-2.556		106.955	42.0083	37.0648	-2.351		104.556	22.4427	88.3035	5.641		99.6482	33.4391	60.3594	1.581		99.0076	26.6393	84.4887	3.528		98.2559	21.6352	87.3348	4.478
	52	165.823	66.298	78.8353	-0.257		118.041	18.573	107.665	9.018		165.823	131.386	20.8152	-2.551		107.665	42.4923	37.6398	-2.324		105.065	22.6327	88.7941	5.695		100.045	33.6991	61.0785	1.596		99.4383	26.8603	85.0441	3.579		98.765	21.8122	87.8543	4.532
	53	166.367	66.725	79.5443	-0.202		118.691	18.793	108.41	9.134		166.367	131.921	21.082	-2.551		108.41	42.9383	38.1193	-2.295		105.581	22.8287	89.3342	5.75		100.464	33.9471	61.7484	1.628		99.8201	27.0663	85.6293	3.63		99.1496	21.9912	88.3435	4.581
	54	166.904	67.141	80.265	-0.177		119.411	19.028	109.054	9.28		166.904	132.392	21.3418	-2.546		109.054	43.4433	38.6301	-2.261		106.056	23.0267	89.8351	5.819		100.8	34.1791	62.3733	1.671		100.209	27.2643	86.1926	3.659		99.6059	22.1802	88.7984	4.631
	55	167.429	67.509	80.9447	-0.136		120.055	19.248	109.689	9.429		167.429	132.931	21.5969	-2.556		109.689	43.8383	39.1449	-2.249		106.484	23.2137	90.2715	5.86		101.129	34.3841	63.0199	1.711		100.594	27.4463	86.7084	3.7		100.041	22.3562	89.2496	4.68
	56	167.915	67.874	81.6197	-0.097		120.611	19.452	110.285	9.564		167.915	133.412	21.8516	-2.562		110.285	44.2243	39.6146	-2.215		106.875	23.3737	90.7254	5.92		101.506	34.5781	63.7289	1.742		100.949	27.6253	87.2141	3.731		100.402	22.5152	89.7352	4.721
	57	168.4	68.25	82.2906	-0.071		121.246	19.672	110.889	9.7		168.4	133.881	22.0965	-2.551		110.889	44.6633	40.1352	-2.189		107.29	23.5347	91.1965	5.966		101.866	34.7841	64.3295	1.777		101.264	27.8013	87.7195	3.77		100.791	22.6652	90.2305	4.767
	58	168.893	68.615	82.9009	-0.041		121.85	19.862	111.474	9.824		168.893	134.342	22.3223	-2.566		111.474	45.0733	40.6156	-2.165		107.694	23.6897	91.6555	6.015		102.206	34.9951	64.9301	1.808		101.575	27.9853	88.2299	3.821		101.196	22.8462	90.6387	4.806
	59	169.33	68.946	83.5611	-0.012		122.42	20.053	112.039	9.965		169.33	134.786	22.582	-2.591		112.039	45.4893	41.0894	-2.152		108.034	23.8387	92.0558	6.071		102.521	35.2001	65.5395	1.832		101.884	28.1723	88.7047	3.868		101.587	23.0312	91.0242	4.832
	60	169.745	69.276	84.2166	0.029		122.99	20.223	112.546	10.091		169.745	135.235	22.827	-2.605		112.546	45.8833	41.5113	-2.14		108.4	23.9787	92.4102	6.105		102.815	35.4131	66.1233	1.857		102.23	28.3453	89.1637	3.905		101.936	23.1872	91.4152	4.872
	61	170.185	69.594	84.8209	0.068		123.502	20.413	113.08	10.225		170.185	135.66	23.0723	-2.605		113.08	46.2423	41.9215	-2.125		108.77	24.1117	92.8207	6.139		103.131	35.6191	66.6293	1.901		102.534	28.5003	89.5995	3.944		102.281	23.3472	91.809	4.902
	62	170.602	69.91	85.3892	0.099		124.026	20.587	113.595	10.336		170.602	136.051	23.3074	-2.615		113.595	46.6033	42.3562	-2.101		109.145	24.2527	93.2504	6.205		103.436	35.7941	67.2094	1.942		102.81	28.6453	89.9891	3.98		102.636	23.5122	92.2141	4.917
	63	170.978	70.214	85.9349	0.148		124.525	20.779	114.155	10.445		170.978	136.411	23.5313	-2.62		114.155	46.9993	42.8008	-2.086		109.485	24.4027	93.635	6.255		103.747	35.9841	67.7885	1.971		103.1	28.8093	90.3988	4.014		102.941	23.6772	92.5684	4.947
	64	171.384	70.504	86.4969	0.189		124.996	20.954	114.655	10.566		171.384	136.771	23.752	-2.615		114.655	47.3833	43.2711	-2.074		109.805	24.5537	93.9906	6.292		104.015	36.1651	68.3235	2.002		103.42	28.9713	90.8151	4.045		103.266	23.8372	92.8937	4.978
	65	171.794	70.82	87.0318	0.223		125.467	21.148	115.121	10.676		171.794	137.126	23.9777	-2.605		115.121	47.7083	43.6705	-2.059		110.141	24.6847	94.3351	6.345		104.279	36.3691	68.809	2.032		103.723	29.1413	91.2094	4.091		103.582	23.9862	93.2336	5.022
	66	172.162	71.128	87.6002	0.25		125.941	21.308	115.631	10.77		172.162	137.502	24.1914	-2.615		115.631	48.0403	44.0652	-2.04		110.454	24.8137	94.6703	6.396		104.539	36.5441	69.3346	2.076		103.954	29.2703	91.6148	4.136		103.861	24.1372	93.56	5.061
	67	172.493	71.408	88.1459	0.269		126.346	21.458	116.074	10.859		172.493	137.851	24.4172	-2.627		116.074	48.3803	44.5205	-2.03		110.725	24.9447	94.9953	6.455		104.811	36.7041	69.8434	2.095		104.189	29.4073	91.9799	4.17		104.141	24.2812	93.9152	5.093
	68	172.843	71.669	88.6505	0.313		126.825	21.619	116.52	10.981		172.843	138.196	24.6504	-2.621		116.52	48.7203	44.94	-2.021		110.995	25.0807	95.3351	6.501		105.109	36.8501	70.3295	2.123		104.459	29.5723	92.3254	4.206		104.415	24.4222	94.2648	5.152
	69	173.203	71.929	89.1802	0.35		127.332	21.793	116.969	11.109		173.203	138.551	24.8855	-2.622		116.969	49.0253	45.3102	-2.004		111.279	25.2187	95.6448	6.55		105.35	36.9981	70.8188	2.153		104.724	29.7213	92.7047	4.235		104.691	24.5562	94.5754	5.192
	70	173.523	72.195	89.7162	0.394		127.766	21.983	117.389	11.229		173.523	138.861	25.1113	-2.641		117.389	49.3233	45.6793	-1.965		111.614	25.3497	95.966	6.605		105.58	37.1531	71.2844	2.177		104.984	29.8913	93.0748	4.269		104.99	24.6872	94.8496	5.248
	71	173.863	72.46	90.1966	0.429		128.185	22.138	117.823	11.343		173.863	139.145	25.3125	-2.641		117.823	49.6283	46.0699	-1.936		111.944	25.4687	96.2652	6.655		105.784	37.3041	71.7542	2.202		105.225	30.0253	93.4203	4.289		105.276	24.8012	95.1437	5.297
	72	174.199	72.701	90.6212	0.466		128.595	22.298	118.209	11.455		174.199	139.451	25.5215	-2.631		118.209	49.9543	46.4508	-1.899		112.201	25.5947	96.5543	6.712		106.02	37.4691	72.2453	2.223		105.456	30.1353	93.7602	4.3		105.521	24.9162	95.4492	5.328
	73	174.5	72.941	91.1002	0.519		128.975	22.468	118.634	11.564		174.5	139.77	25.7156	-2.617		118.634	50.2743	46.8148	-1.875		112.445	25.7187	96.8295	6.761		106.24	37.6291	72.7238	2.252		105.691	30.2623	94.0934	4.31		105.766	25.0372	95.7285	5.362
	74	174.784	73.181	91.5513	0.56		129.371	22.629	119.049	11.68		174.784	140.086	25.9316	-2.627		119.049	50.5383	47.191	-1.855		112.709	25.8447	97.1266	6.785		106.485	37.7741	73.1242	2.277		105.925	30.3763	94.4342	4.337		106.036	25.1652	96.0344	5.386
	75	175.078	73.425	92.0103	0.594		129.765	22.789	119.394	11.785		175.078	140.34	26.1426	-2.621		119.394	50.8273	47.5652	-1.839		112.96	25.9547	97.4203	6.816		106.73	37.9201	73.5549	2.301		106.121	30.5073	94.7555	4.35		106.271	25.2762	96.3137	5.412
	76	175.364	73.665	92.4713	0.624		130.126	22.942	119.73	11.889		175.364	140.614	26.3516	-2.607		119.73	51.1183	47.9205	-1.834		113.211	26.0837	97.6996	6.816		106.932	38.0611	74.0246	2.316		106.325	30.6453	95.0492	4.386		106.497	25.3932	96.56	5.437
	77	175.673	73.88	92.9107	0.644		130.471	23.102	120.12	11.986		175.673	140.891	26.5349	-2.595		120.12	51.4173	48.2691	-1.824		113.441	26.1897	97.9655	6.815		107.131	38.2091	74.4594	2.353		106.525	30.7673	95.3248	4.416		106.732	25.5222	96.7895	5.467
	78	175.949	74.085	93.3306	0.684		130.846	23.252	120.481	12.086		175.949	141.162	26.7156	-2.607		120.481	51.6933	48.6504	-1.82		113.67	26.2777	98.2258	6.809		107.347	38.3501	74.8793	2.388		106.75	30.9083	95.6148	4.436		106.993	25.6512	97.059	5.507
	79	176.223	74.296	93.7603	0.716		131.23	23.393	120.775	12.17		176.223	141.417	26.925	-2.622		120.775	51.9483	49.0191	-1.809		113.891	26.3837	98.4859	6.799		107.566	38.4851	75.2639	2.413		106.98	31.0123	95.9137	4.466		107.226	25.7612	97.3248	5.537
	80	176.473	74.514	94.1849	0.745		131.607	23.538	121.09	12.259		176.473	141.65	27.1467	-2.641		121.09	52.1983	49.3102	-1.795		114.1	26.4937	98.7565	6.824		107.78	38.6001	75.6391	2.427		107.199	31.1073	96.2135	4.491		107.426	25.8812	97.5805	5.568
	81	176.734	74.728	94.5685	0.784		131.946	23.672	121.45	12.348		176.734	141.886	27.3469	-2.656		121.45	52.4583	49.6355	-1.765		114.351	26.5987	99.0102	6.872		107.97	38.7291	76.0553	2.457		107.44	31.2173	96.4937	4.526		107.648	25.9822	97.809	5.576
	82	177.009	74.954	94.9494	0.823		132.236	23.803	121.785	12.445		177.009	142.131	27.5559	-2.661		121.785	52.7083	49.9656	-1.739		114.602	26.7087	99.2606	6.947		108.156	38.8451	76.4793	2.503		107.639	31.3073	96.7694	4.546		107.857	26.0882	98.0492	5.597
	83	177.279	75.164	95.3306	0.859		132.541	23.932	122.1	12.53		177.279	142.396	27.7523	-2.656		122.1	52.9383	50.2887	-1.72		114.831	26.8287	99.485	7.037		108.345	38.9561	76.8788	2.527		107.8	31.3923	97.0399	4.57		108.055	26.1922	98.2699	5.613
	84	177.514	75.376	95.7045	0.883		132.881	24.068	122.411	12.615		177.514	142.642	27.9563	-2.656		122.411	53.1983	50.609	-1.715		115.037	26.9347	99.7051	7.108		108.516	39.0611	77.2246	2.538		107.966	31.5023	97.3006	4.601		108.267	26.2762	98.4998	5.638
	85	177.733	75.59	96.0541	0.91		133.221	24.192	122.721	12.695		177.733	142.856	28.141	-2.656		122.721	53.4993	50.9559	-1.7		115.25	27.0447	99.9248	7.197		108.712	39.1851	77.585	2.563		108.125	31.6123	97.5598	4.631		108.465	26.3622	98.7242	5.663
	86	177.964	75.789	96.4205	0.929		133.546	24.347	123.034	12.78		177.964	143.06	28.3203	-2.661		123.034	53.7493	51.2645	-1.689		115.46	27.1607	100.147	7.252		108.892	39.3011	77.9807	2.576		108.296	31.7223	97.7991	4.666		108.656	26.4572	98.9393	5.678
	87	178.199	75.974	96.7664	0.959		133.856	24.489	123.345	12.875		178.199	143.286	28.5	-2.666		123.345	53.9683	51.5504	-1.679		115.666	27.2587	100.377	7.297		109.068	39.4211	78.3643	2.592		108.452	31.8373	98.0362	4.68		108.841	26.5572	99.1445	5.723
	88	178.455	76.141	97.122	0.973		134.145	24.604	123.615	12.971		178.455	143.505	28.6797	-2.675		123.615	54.1573	51.8297	-1.659		115.876	27.3547	100.59	7.333		109.241	39.5411	78.6902	2.608		108.615	31.9423	98.3	4.696		109.022	26.6412	99.3545	5.773
	89	178.675	76.33	97.4646	1.01		134.417	24.735	123.879	13.06		178.675	143.717	28.8594	-2.682		123.879	54.3733	52.1504	-1.645		116.061	27.4407	100.806	7.361		109.386	39.6611	79.0049	2.638		108.801	32.0473	98.5706	4.722		109.201	26.7572	99.5594	5.808
	90	178.899	76.485	97.8367	1.04		134.686	24.859	124.134	13.135		178.899	143.917	29.0246	-2.682		124.134	54.5993	52.4707	-1.634		116.242	27.5247	101.011	7.396		109.531	39.7701	79.3299	2.663		108.957	32.1303	98.835	4.731		109.392	26.8572	99.7744	5.843
	91	179.083	76.655	98.2216	1.06		134.98	24.978	124.416	13.22		179.083	144.116	29.1895	-2.672		124.416	54.8173	52.7645	-1.61		116.427	27.6007	101.201	7.412		109.682	39.8811	79.6492	2.673		109.134	32.2223	99.05	4.745		109.588	26.9582	99.9803	5.868
	92	179.274	76.831	98.5611	1.09		135.301	25.109	124.695	13.314		179.274	144.335	29.3496	-2.672		124.695	55.0443	53.0359	-1.591		116.602	27.6787	101.416	7.425		109.837	39.9821	79.9753	2.698		109.301	32.3123	99.2698	4.756		109.766	27.0422	100.186	5.904
	93	179.503	76.99	98.8599	1.1		135.582	25.233	124.955	13.39		179.503	144.551	29.5159	-2.676		124.955	55.2703	53.3152	-1.581		116.776	27.7547	101.599	7.461		110.007	40.1001	80.2801	2.727		109.466	32.4133	99.4807	4.777		109.942	27.1432	100.381	5.934
	94	179.719	77.175	99.19	1.12		135.832	25.357	125.18	13.475		179.719	144.761	29.6965	-2.685		125.18	55.4843	53.5996	-1.555		116.971	27.8487	101.786	7.486		110.171	40.2151	80.619	2.752		109.65	32.4963	99.7051	4.802		110.1	27.2322	100.576	5.963
	95	179.929	77.34	99.5262	1.14		136.092	25.463	125.425	13.574		179.929	144.941	29.8762	-2.685		125.425	55.6933	53.9004	-1.54		117.167	27.9297	101.977	7.516		110.337	40.3151	80.91	2.768		109.811	32.5963	99.9248	4.825		110.247	27.3122	100.761	5.987
	96	180.134	77.516	99.8255	1.17		136.352	25.579	125.685	13.654		180.134	145.121	30.0703	-2.7		125.685	55.9043	54.1746	-1.53		117.357	28.0087	102.155	7.561		110.502	40.4261	81.2246	2.793		109.95	32.6823	100.13	4.846		110.412	27.3982	100.935	6.003
	97	180.33	77.68	100.127	1.2		136.621	25.689	125.95	13.745		180.33	145.301	30.257	-2.706		125.95	56.0993	54.4605	-1.515		117.531	28.1147	102.347	7.596		110.631	40.5311	81.5487	2.823		110.09	32.7773	100.34	4.857		110.583	27.4922	101.101	6.037
	98	180.529	77.835	100.457	1.23		136.861	25.808	126.206	13.834		180.529	145.472	30.4367	-2.711		126.206	56.2883	54.7008	-1.491		117.692	28.2307	102.521	7.621		110.782	40.6251	81.8602	2.843		110.22	32.8813	100.54	4.887		110.742	27.5832	101.295	6.043
	99	180.734	78.016	100.77	1.26		137.096	25.929	126.44	13.904		180.734	145.636	30.5949	-2.716		126.44	56.4773	54.9754	-1.486		117.85	28.3187	102.701	7.637		110.93	40.7101	82.16	2.867		110.367	32.9723	100.74	4.922		110.896	27.6522	101.49	6.062
	100	180.929	78.175	101.054	1.29		137.337	26.039	126.685	13.975		180.929	145.791	30.7453	-2.711		126.685	56.6833	55.2305	-1.47		118.001	28.3987	102.896	7.665		111.072	40.7911	82.4557	2.883		110.5	33.0733	100.946	4.961		111.02	27.7312	101.675	6.077
	101	181.114	78.345	101.337	1.32		137.572	26.153	126.915	14.05		181.114	145.962	30.9055	-2.706		126.915	56.8903	55.5	-1.45		118.151	28.4857	103.075	7.701		111.221	40.8801	82.7508	2.903		110.635	33.1663	101.14	4.982		111.171	27.8022	101.85	6.098
	102	181.299	78.494	101.622	1.36		137.816	26.248	127.145	14.13		181.299	146.136	31.0666	-2.71		127.145	57.1083	55.7598	-1.42		118.317	28.5597	103.262	7.731		111.366	40.9561	83.0604	2.927		110.782	33.2523	101.33	5.005		111.327	27.8762	102.039	6.138
	103	181.465	78.641	101.901	1.39		138.046	26.353	127.37	14.21		181.465	146.316	31.2379	-2.716		127.37	57.2883	56.0195	-1.399		118.476	28.6297	103.416	7.756		111.508	41.0451	83.3504	2.941		110.911	33.3313	101.52	5.03		111.491	27.9522	102.226	6.174
	104	181.65	78.794	102.166	1.42		138.271	26.473	127.605	14.295		181.65	146.496	31.4152	-2.721		127.605	57.4733	56.2937	-1.389		118.642	28.6987	103.561	7.787		111.647	41.1301	83.6288	2.972		111.025	33.4173	101.72	5.056		111.647	28.0162	102.389	6.207
	105	181.833	78.95	102.475	1.44		138.507	26.583	127.804	14.375		181.833	146.662	31.5801	-2.726		127.804	57.6383	56.5401	-1.389		118.806	28.7757	103.721	7.817		111.782	41.2111	83.8844	2.996		111.145	33.4963	101.905	5.062		111.763	28.1032	102.555	6.233
	106	181.994	79.111	102.755	1.47		138.725	26.704	127.995	14.434		181.994	146.825	31.7305	-2.741		127.995	57.8193	56.8008	-1.38		118.936	28.8637	103.896	7.847		111.901	41.3001	84.1432	3.012		111.286	33.5903	102.095	5.076		111.902	28.1972	102.725	6.258
	107	182.165	79.25	103.011	1.49		138.961	26.824	128.195	14.509		182.165	146.982	31.8957	-2.741		128.195	57.9993	57.0313	-1.37		119.071	28.9307	104.085	7.887		112.037	41.3901	84.4393	3.037		111.416	33.6773	102.3	5.106		112.047	28.2882	102.89	6.277
	108	182.318	79.384	103.265	1.51		139.177	26.929	128.404	14.564		182.318	147.131	32.0461	-2.736		128.404	58.2033	57.2715	-1.365		119.211	29.0037	104.261	7.917		112.171	41.4711	84.7242	3.053		111.575	33.7563	102.466	5.137		112.191	28.3622	103.035	6.293
	109	182.484	79.5	103.505	1.54		139.411	27.019	128.611	14.625		182.484	147.272	32.2059	-2.751		128.611	58.3683	57.5145	-1.36		119.376	29.0687	104.42	7.946		112.311	41.5541	84.984	3.063		111.702	33.8523	102.645	5.141		112.337	28.4472	103.181	6.318
	110	182.638	79.62	103.75	1.57		139.621	27.109	128.796	14.7		182.638	147.416	32.3547	-2.765		128.796	58.5233	57.7648	-1.341		119.542	29.1227	104.561	7.96		112.437	41.6341	85.2331	3.083		111.816	33.9273	102.81	5.162		112.481	28.5282	103.331	6.338
	111	182.794	79.76	103.979	1.6		139.801	27.209	128.996	14.749		182.794	147.556	32.5051	-2.777		128.996	58.6933	58.0145	-1.326		119.72	29.1837	104.687	7.996		112.556	41.7201	85.4938	3.097		111.946	34.0013	102.955	5.187		112.621	28.5972	103.47	6.368
	112	182.933	79.884	104.22	1.61		139.98	27.293	129.18	14.81		182.933	147.692	32.6662	-2.782		129.18	58.8543	58.2449	-1.32		119.84	29.2487	104.815	8.016		112.67	41.7861	85.7596	3.117		112.056	34.0673	103.109	5.201		112.757	28.6562	103.624	6.389
	113	183.065	80.016	104.471	1.63		140.152	27.388	129.37	14.875		183.065	147.846	32.8176	-2.796		129.37	59.0143	58.4754	-1.3		119.967	29.3187	104.957	8.031		112.784	41.8451	85.9984	3.142		112.18	34.1413	103.259	5.216		112.882	28.7062	103.76	6.423
	114	183.195	80.136	104.717	1.65		140.357	27.468	129.576	14.93		183.195	147.986	32.9512	-2.795		129.576	59.1743	58.709	-1.29		120.092	29.3787	105.082	8.051		112.887	41.9111	86.2233	3.162		112.294	34.2023	103.395	5.225		113.016	28.7672	103.891	6.441
	115	183.338	80.255	104.976	1.67		140.541	27.563	129.76	14.98		183.338	148.132	33.0969	-2.796		129.76	59.3223	58.9395	-1.28		120.197	29.4407	105.207	8.066		112.987	41.9841	86.4645	3.187		112.41	34.2723	103.539	5.241		113.141	28.8272	104.035	6.457
	116	183.489	80.38	105.224	1.7		140.747	27.643	129.925	15.05		183.489	148.267	33.2355	-2.78		129.925	59.4873	59.1612	-1.266		120.316	29.5037	105.33	8.081		113.097	42.0451	86.694	3.197		112.527	34.3213	103.695	5.259		113.252	28.8912	104.145	6.462
	117	183.643	80.505	105.451	1.73		140.941	27.738	130.11	15.115		183.643	148.396	33.366	-2.78		130.11	59.6573	59.3906	-1.261		120.44	29.5697	105.445	8.096		113.201	42.1261	86.9301	3.211		112.646	34.3863	103.859	5.26		113.376	28.9562	104.284	6.466
	118	183.789	80.624	105.67	1.75		141.121	27.832	130.28	15.173		183.789	148.531	33.507	-2.791		130.28	59.8333	59.616	-1.229		120.555	29.6387	105.574	8.121		113.32	42.2051	87.1484	3.221		112.75	34.4703	104.025	5.266		113.485	29.0222	104.415	6.477
	119	183.934	80.751	105.901	1.77		141.305	27.932	130.464	15.239		183.934	148.647	33.6406	-2.806		130.464	60.0033	59.8199	-1.22		120.682	29.7097	105.711	8.146		113.451	42.2991	87.3635	3.242		112.845	34.5463	104.185	5.276		113.59	29.0912	104.544	6.502
	120	184.078	80.871	106.136	1.79		141.497	28.022	130.663	15.309		184.078	148.761	33.7766	-2.806		130.663	60.1423	60.0201	-1.21		120.811	29.7847	105.852	8.16		113.551	42.3791	87.6145	3.267		112.98	34.5973	104.329	5.28		113.716	29.1532	104.67	6.522
	121	184.214	80.985	106.372	1.83		141.677	28.102	130.845	15.37		184.214	148.881	33.9367	-2.816		130.845	60.2933	60.2301	-1.196		120.927	29.8597	105.98	8.185		113.672	42.4641	87.8398	3.282		113.08	34.6723	104.474	5.293		113.845	29.2232	104.794	6.553
	122	184.353	81.104	106.6	1.85		141.886	28.192	131.02	15.436		184.353	149.005	34.0703	-2.806		131.02	60.4333	60.4391	-1.185		121.046	29.9237	106.102	8.224		113.786	42.5541	88.0485	3.303		113.186	34.7263	104.612	5.309		113.951	29.2762	104.915	6.596
	123	184.495	81.225	106.816	1.87		142.06	28.272	131.18	15.51		184.495	149.137	34.2211	-2.807		131.18	60.5693	60.65	-1.156		121.155	30.0037	106.211	8.245		113.891	42.6291	88.2645	3.327		113.304	34.7913	104.774	5.336		114.051	29.3472	105.035	6.612
	124	184.619	81.354	107.03	1.91		142.26	28.352	131.345	15.571		184.619	149.276	34.3711	-2.806		131.345	60.7193	60.8394	-1.135		121.277	30.0787	106.33	8.25		114.027	42.6991	88.4832	3.362		113.41	34.8503	104.92	5.356		114.18	29.4032	105.158	6.637
	125	184.745	81.464	107.255	1.95		142.441	28.439	131.526	15.64		184.745	149.412	34.5195	-2.801		131.526	60.8593	61.0457	-1.12		121.4	30.1637	106.452	8.285		114.15	42.7751	88.7188	3.403		113.519	34.9053	105.054	5.386		114.296	29.4862	105.274	6.668
	126	184.874	81.574	107.486	1.97		142.606	28.519	131.704	15.703		184.874	149.546	34.6648	-2.802		131.704	61.0043	61.2645	-1.096		121.525	30.2217	106.595	8.311		114.257	42.8351	88.9344	3.432		113.626	34.9863	105.178	5.405		114.411	29.5462	105.386	6.682
	127	184.998	81.686	107.68	1.98		142.771	28.613	131.869	15.773		184.998	149.679	34.8008	-2.811		131.869	61.1473	61.4852	-1.079		121.65	30.3017	106.73	8.321		114.366	42.9001	89.1434	3.447		113.74	35.0563	105.323	5.429		114.531	29.6212	105.525	6.702
	128	185.109	81.815	107.865	2.01		142.936	28.713	132.02	15.84		185.109	149.82	34.966	-2.826		132.02	61.2883	61.691	-1.064		121.78	30.3667	106.855	8.341		114.466	42.9541	89.3496	3.466		113.845	35.1373	105.452	5.444		114.646	29.6872	105.665	6.723
	129	185.243	81.934	108.06	2.03		143.111	28.818	132.165	15.921		185.243	149.94	35.1043	-2.83		132.165	61.4293	61.8855	-1.055		121.9	30.4327	106.986	8.375		114.566	43.0151	89.5586	3.488		113.954	35.2053	105.599	5.461		114.752	29.7662	105.784	6.752
	130	185.368	82.065	108.282	2.05		143.27	28.924	132.316	15.98		185.368	150.046	35.2254	-2.83		132.316	61.5583	62.0894	-1.045		122.017	30.4947	107.1	8.411		114.67	43.0711	89.7629	3.512		114.086	35.2663	105.734	5.475		114.876	29.8372	105.91	6.772
	131	185.485	82.179	108.51	2.08		143.43	29.004	132.459	16.035		185.485	150.152	35.3711	-2.842		132.459	61.7133	62.3004	-1.03		122.141	30.5637	107.195	8.43		114.755	43.1441	89.9749	3.522		114.199	35.3273	105.855	5.49		114.992	29.8882	106.039	6.799
	132	185.6	82.274	108.706	2.1		143.585	29.083	132.6	16.096		185.6	150.252	35.5004	-2.852		132.6	61.8583	62.5005	-1.025		122.24	30.6147	107.29	8.465		114.86	43.2001	90.1801	3.536		114.3	35.3913	105.979	5.506		115.097	29.9422	106.149	6.818
	133	185.719	82.364	108.881	2.15		143.735	29.168	132.741	16.156		185.719	150.347	35.6309	-2.847		132.741	62.0183	62.6793	-1.001		122.331	30.6687	107.386	8.494		114.977	43.2641	90.3742	3.557		114.411	35.4323	106.114	5.531		115.216	30.0122	106.274	6.848
	134	185.823	82.47	109.066	2.18		143.886	29.248	132.891	16.2		185.823	150.457	35.7648	-2.861		132.891	62.1473	62.8539	-0.984		122.427	30.7397	107.496	8.512		115.063	43.3351	90.5832	3.578		114.525	35.4763	106.249	5.565		115.306	30.0622	106.379	6.872
	135	185.942	82.57	109.265	2.2		144.031	29.323	133.034	16.264		185.942	150.577	35.8967	-2.871		133.034	62.2783	63.0289	-0.965		122.527	30.7947	107.611	8.527		115.168	43.4011	90.7737	3.597		114.605	35.5273	106.379	5.586		115.406	30.1172	106.479	6.898
	136	186.055	82.675	109.481	2.22		144.17	29.398	133.195	16.314		186.055	150.686	36.0363	-2.877		133.195	62.4143	63.2398	-0.96		122.631	30.8497	107.736	8.557		115.267	43.4591	90.9641	3.612		114.696	35.5863	106.484	5.611		115.492	30.1872	106.585	6.928
	137	186.179	82.774	109.651	2.24		144.325	29.483	133.345	16.375		186.179	150.791	36.1719	-2.877		133.345	62.5283	63.4195	-0.95		122.737	30.9037	107.861	8.581		115.366	43.5351	91.1336	3.622		114.791	35.6573	106.584	5.645		115.597	30.2562	106.695	6.958
	138	186.294	82.893	109.835	2.27		144.485	29.553	133.491	16.445		186.294	150.895	36.3055	-2.882		133.491	62.6573	63.6109	-0.926		122.862	30.9547	107.986	8.602		115.462	43.6041	91.2988	3.637		114.881	35.7163	106.688	5.684		115.702	30.3312	106.799	6.988
	139	186.393	82.99	110.015	2.28		144.636	29.638	133.636	16.499		186.393	150.987	36.4256	-2.881		133.636	62.7833	63.7701	-0.909		122.976	31.0137	108.101	8.627		115.576	43.6661	91.4738	3.658		114.971	35.7823	106.794	5.715		115.817	30.3932	106.91	7.018
	140	186.505	83.085	110.204	2.31		144.796	29.718	133.769	16.564		186.505	151.086	36.5508	-2.87		133.769	62.8973	63.9488	-0.904		123.075	31.0647	108.211	8.656		115.681	43.7511	91.6498	3.672		115.07	35.8563	106.914	5.742		115.922	30.4712	107.025	7.033
	141	186.609	83.185	110.391	2.33		144.936	29.793	133.904	16.63		186.609	151.181	36.6699	-2.87		133.904	63.0093	64.1187	-0.88		123.176	31.1097	108.326	8.69		115.796	43.8281	91.8285	3.692		115.165	35.9183	107.039	5.766		116.027	30.5312	107.134	7.049
	142	186.714	83.286	110.546	2.37		145.077	29.854	134.045	16.684		186.714	151.281	36.8008	-2.866		134.045	63.1233	64.2953	-0.841		123.262	31.1587	108.436	8.71		115.905	43.8891	91.9836	3.716		115.255	35.9913	107.155	5.791		116.142	30.5962	107.224	7.054
	143	186.837	83.385	110.711	2.39		145.227	29.949	134.18	16.749		186.837	151.381	36.9051	-2.852		134.18	63.2543	64.4848	-0.809		123.357	31.2237	108.532	8.744		116.005	43.9441	92.1596	3.733		115.35	36.0483	107.275	5.806		116.243	30.6582	107.315	7.061
	144	186.939	83.485	110.861	2.42		145.365	30.024	134.309	16.824		186.939	151.485	37.0293	-2.852		134.309	63.3873	64.6598	-0.78		123.471	31.2737	108.627	8.786		116.09	43.9901	92.35	3.752		115.44	36.1223	107.399	5.816		116.332	30.7212	107.416	7.071
	145	187.044	83.589	111.036	2.46		145.51	30.094	134.44	16.889		187.044	151.596	37.1406	-2.857		134.44	63.5043	64.8316	-0.761		123.57	31.3357	108.731	8.806		116.175	44.0561	92.5129	3.777		115.539	36.1773	107.515	5.827		116.415	30.7882	107.508	7.101
	146	187.134	83.689	111.211	2.49		145.65	30.179	134.564	16.955		187.134	151.691	37.2793	-2.852		134.564	63.6303	64.9969	-0.739		123.686	31.3937	108.815	8.831		116.264	44.1101	92.6828	3.801		115.624	36.2263	107.624	5.83		116.496	30.8422	107.615	7.127
	147	187.243	83.791	111.391	2.51		145.781	30.252	134.706	17.014		187.243	151.786	37.4051	-2.843		134.706	63.7343	65.1602	-0.735		123.801	31.4547	108.911	8.851		116.34	44.1701	92.8538	3.827		115.71	36.2813	107.729	5.851		116.582	30.8982	107.721	7.151
	148	187.352	83.88	111.566	2.54		145.915	30.328	134.844	17.089		187.352	151.881	37.5211	-2.852		134.844	63.8443	65.3469	-0.745		123.9	31.5097	109.01	8.86		116.425	44.2441	93.0488	3.838		115.821	36.3303	107.839	5.866		116.667	30.9562	107.804	7.182
	149	187.468	83.97	111.731	2.59		146.066	30.393	134.969	17.13		187.468	151.98	37.6504	-2.857		134.969	63.9793	65.5359	-0.744		124	31.5787	109.11	8.88		116.496	44.3051	93.2336	3.857		115.915	36.3813	107.94	5.891		116.75	31.0172	107.909	7.218
	150	187.575	84.065	111.894	2.59		146.211	30.459	135.09	17.174		187.575	152.06	37.7859	-2.852		135.09	64.0933	65.7105	-0.729		124.095	31.6347	109.201	8.9		116.573	44.3711	93.4395	3.877		115.995	36.4323	108.054	5.91		116.837	31.0772	108.009	7.253
	151	187.684	84.155	112.07	2.61		146.35	30.522	135.224	17.23		187.684	152.161	37.9004	-2.85		135.224	64.2053	65.8758	-0.715		124.204	31.6837	109.316	8.916		116.651	44.4101	93.6191	3.902		116.09	36.4713	108.163	5.941		116.932	31.1382	108.095	7.282
	152	187.794	84.235	112.226	2.62		146.48	30.607	135.36	17.295		187.794	152.261	38.0313	-2.867		135.36	64.3193	66.0504	-0.695		124.312	31.7387	109.425	8.93		116.731	44.4501	93.7773	3.913		116.175	36.5313	108.273	5.976		117.031	31.1872	108.19	7.311
	153	187.884	84.313	112.38	2.64		146.621	30.687	135.489	17.343		187.884	152.346	38.1504	-2.867		135.489	64.4343	66.2105	-0.664		124.391	31.8097	109.521	8.955		116.825	44.4961	93.9483	3.922		116.25	36.5903	108.388	5.996		117.112	31.2352	108.275	7.347
	154	187.983	84.394	112.529	2.66		146.764	30.757	135.615	17.399		187.983	152.451	38.2766	-2.855		135.615	64.5433	66.3697	-0.65		124.471	31.8677	109.612	8.971		116.92	44.5541	94.0996	3.937		116.318	36.6453	108.5	6.011		117.227	31.2672	108.369	7.362
	155	188.083	84.47	112.699	2.67		146.89	30.837	135.748	17.464		188.083	152.556	38.4055	-2.86		135.748	64.6523	66.534	-0.635		124.556	31.9227	109.69	8.986		117.005	44.6201	94.2598	3.947		116.385	36.6873	108.6	6.011		117.332	31.3152	108.439	7.373
	156	188.177	84.541	112.865	2.71		147.007	30.907	135.879	17.511		188.177	152.655	38.5266	-2.86		135.879	64.7683	66.6844	-0.619		124.63	31.9887	109.755	8.986		117.08	44.6801	94.4199	3.956		116.456	36.7353	108.683	6.036		117.437	31.3682	108.539	7.383
	157	188.273	84.611	113.015	2.73		147.131	30.973	135.988	17.549		188.273	152.74	38.6508	-2.85		135.988	64.8833	66.8394	-0.616		124.706	32.0367	109.825	9.001		117.145	44.7461	94.5684	3.971		116.527	36.7773	108.763	6.04		117.536	31.4072	108.629	7.388
	158	188.374	84.696	113.141	2.75		147.252	31.043	136.105	17.584		188.374	152.815	38.7793	-2.826		136.105	64.9893	66.9852	-0.611		124.791	32.1027	109.904	9.015		117.211	44.7991	94.709	3.976		116.616	36.8263	108.859	6.04		117.616	31.4512	108.714	7.393
	159	188.473	84.786	113.27	2.75		147.376	31.104	136.219	17.63		188.473	152.895	38.9065	-2.821		136.219	65.0933	67.1234	-0.596		124.891	32.1387	109.973	9.025		117.281	44.8551	94.8426	3.982		116.701	36.8763	108.94	6.055		117.689	31.5172	108.805	7.413
	160	188.573	84.891	113.42	2.76		147.487	31.158	136.33	17.674		188.573	152.98	39.0313	-2.821		136.33	65.2083	67.2742	-0.586		124.98	32.1777	110.064	9.051		117.357	44.9001	94.9688	3.988		116.774	36.9353	109.02	6.072		117.784	31.5672	108.911	7.437
	161	188.675	84.98	113.554	2.77		147.616	31.223	136.44	17.744		188.675	153.065	39.1426	-2.831		136.44	65.3083	67.4195	-0.581		125.051	32.2237	110.158	9.071		117.43	44.9391	95.1024	3.997		116.84	36.9813	109.105	6.091		117.864	31.6022	109.01	7.452
	162	188.769	85.058	113.704	2.79		147.737	31.269	136.559	17.81		188.769	153.14	39.2361	-2.84		136.559	65.4073	67.575	-0.571		125.129	32.2937	110.235	9.086		117.505	44.9951	95.2383	4.012		116.925	37.0393	109.173	6.091		117.931	31.6462	109.114	7.466
	163	188.854	85.124	113.84	2.8		147.837	31.328	136.661	17.875		188.854	153.22	39.3398	-2.855		136.661	65.5033	67.7254	-0.561		125.21	32.3397	110.311	9.115		117.585	45.0411	95.3836	4.027		116.995	37.0753	109.258	6.1		117.992	31.6912	109.19	7.481
	164	188.939	85.204	113.974	2.83		147.946	31.388	136.785	17.919		188.939	153.307	39.4344	-2.855		136.785	65.6153	67.8809	-0.551		125.286	32.4037	110.371	9.132		117.65	45.0701	95.532	4.042		117.075	37.1043	109.349	6.125		118.061	31.7312	109.27	7.496
	165	189.007	85.269	114.12	2.85		148.053	31.448	136.894	17.965		189.007	153.388	39.5098	-2.847		136.894	65.7103	68.0293	-0.54		125.366	32.4597	110.445	9.166		117.694	45.1051	95.6727	4.061		117.141	37.1453	109.449	6.14		118.136	31.7762	109.33	7.5
	166	189.078	85.339	114.265	2.88		148.182	31.512	137.005	17.999		189.078	153.456	39.5945	-2.857		137.005	65.8153	68.1746	-0.518		125.45	32.4937	110.53	9.17		117.71	45.1551	95.7938	4.083		117.206	37.1773	109.52	6.14		118.221	31.8222	109.399	7.506
	167	189.153	85.394	114.399	2.91		148.297	31.568	137.12	18.038		189.153	153.531	39.6895	-2.842		137.12	65.9243	68.325	-0.504		125.514	32.5377	110.611	9.185		117.711	45.1961	95.9288	4.102		117.281	37.2113	109.62	6.145		118.296	31.8662	109.474	7.516
	168	189.249	85.471	114.525	2.93		148.41	31.623	137.219	18.089		189.249	153.599	39.791	-2.847		137.219	66.0283	68.4605	-0.484		125.595	32.5797	110.69	9.195		117.734	45.2201	96.0652	4.122		117.36	37.2553	109.719	6.145		118.364	31.9122	109.56	7.532
	169	189.354	85.539	114.66	2.95		148.51	31.708	137.32	18.135		189.354	153.661	39.9102	-2.857		137.32	66.1233	68.6141	-0.46		125.656	32.6247	110.78	9.205		117.751	45.2651	96.1942	4.132		117.44	37.3063	109.814	6.155		118.446	31.9422	109.639	7.542
	170	189.434	85.614	114.811	2.97		148.615	31.769	137.42	18.183		189.434	153.732	40.0313	-2.862		137.42	66.2243	68.7543	-0.445		125.735	32.6687	110.86	9.216		117.796	45.3001	96.3348	4.148		117.534	37.3503	109.889	6.145		118.531	31.9922	109.739	7.571
	171	189.515	85.68	114.947	2.99		148.732	31.839	137.532	18.239		189.515	153.806	40.1602	-2.867		137.532	66.3283	68.8902	-0.446		125.82	32.6977	110.931	9.236		117.876	45.3551	96.4637	4.182		117.609	37.4013	109.964	6.145		118.597	32.0222	109.823	7.581
	172	189.598	85.765	115.07	3.01		148.845	31.92	137.641	18.295		189.598	153.9	40.2813	-2.877		137.641	66.4243	69.0457	-0.431		125.911	32.7337	111.005	9.246		117.976	45.3961	96.5898	4.202		117.676	37.4613	110.054	6.155		118.675	32.0562	109.91	7.607
	173	189.673	85.844	115.181	3.01		148.956	31.988	137.76	18.346		189.673	153.965	40.3855	-2.877		137.76	66.5233	69.191	-0.431		125.995	32.7527	111.09	9.265		118.055	45.4401	96.7039	4.206		117.757	37.4903	110.129	6.172		118.75	32.1112	110	7.628
	174	189.744	85.925	115.294	3.04		149.07	32.048	137.862	18.401		189.744	154.036	40.4852	-2.872		137.862	66.6033	69.3367	-0.409		126.071	32.7777	111.155	9.291		118.166	45.4811	96.825	4.216		117.815	37.5363	110.214	6.191		118.821	32.1582	110.075	7.653
	175	189.798	85.994	115.399	3.07		149.166	32.104	137.961	18.439		189.798	154.106	40.5816	-2.867		137.961	66.6933	69.4693	-0.4		126.126	32.7987	111.226	9.31		118.288	45.5191	96.9442	4.227		117.86	37.5653	110.289	6.21		118.866	32.2112	110.145	7.672
	176	189.879	86.08	115.529	3.1		149.275	32.182	138.064	18.494		189.879	154.186	40.6812	-2.843		138.064	66.7933	69.5891	-0.36		126.167	32.8277	111.294	9.335		118.396	45.5551	97.0602	4.226		117.905	37.5813	110.344	6.24		118.93	32.2652	110.2	7.681
	177	189.979	86.18	115.69	3.14		149.4	32.278	138.175	18.584		189.979	154.276	40.8209	-2.821		138.175	66.9333	69.7478	-0.296		126.209	32.8767	111.349	9.369		118.521	45.5901	97.1939	4.225		117.954	37.6103	110.398	6.259		118.975	32.3192	110.259	7.711
	178	190.068	86.274	115.85	3.19		149.529	32.373	138.299	18.683		190.068	154.364	40.9652	-2.808		138.299	67.0843	69.948	-0.237		126.303	32.9367	111.424	9.404		118.635	45.6411	97.3174	4.225		118.008	37.6783	110.466	6.278		119.038	32.3652	110.323	7.74
	179	190.157	86.383	116.015	3.23		149.681	32.438	138.434	18.773		190.157	154.47	41.0961	-2.792		138.434	67.2273	70.1185	-0.198		126.428	33.0047	111.513	9.407		118.749	45.6651	97.4468	4.249		118.087	37.7323	110.586	6.287		119.154	32.4242	110.402	7.776
	180	190.253	86.48	116.135	3.27		149.815	32.483	138.544	18.835		190.253	154.545	41.2064	-2.78		138.544	67.3263	70.2443	-0.172		126.518	33.0397	111.612	9.403		118.838	45.6811	97.5549	4.273		118.137	37.7883	110.667	6.296		119.252	32.4772	110.463	7.795
	181	190.322	86.545	116.25	3.29		149.929	32.541	138.645	18.87		190.322	154.625	41.3004	-2.762		138.645	67.3973	70.3685	-0.162		126.572	33.0587	111.672	9.408		118.897	45.7051	97.6452	4.295		118.202	37.8013	110.716	6.307		119.323	32.5132	110.502	7.793
	182	190.404	86.609	116.364	3.33		150.033	32.603	138.755	18.924		190.404	154.691	41.4	-2.763		138.755	67.4773	70.5072	-0.147		126.645	33.0887	111.706	9.401		118.932	45.7301	97.7706	4.313		118.29	37.8503	110.739	6.325		119.347	32.5572	110.541	7.788
	183	190.483	86.669	116.47	3.36		150.133	32.667	138.869	18.989		190.483	154.744	41.5103	-2.781		138.869	67.5523	70.6572	-0.123		126.704	33.1337	111.766	9.426		118.995	45.7611	97.9146	4.311		118.324	37.8973	110.815	6.321		119.406	32.5922	110.616	7.797
	184	190.568	86.734	116.596	3.38		150.24	32.747	138.993	19.033		190.568	154.822	41.6258	-2.782		138.993	67.6313	70.7884	-0.087		126.751	33.1937	111.826	9.451		119.086	45.7791	98.0231	4.322		118.324	37.9303	110.894	6.31		119.462	32.6372	110.715	7.788
	185	190.653	86.803	116.726	3.4		150.349	32.822	139.113	19.088		190.653	154.906	41.7301	-2.782		139.113	67.7223	70.9426	-0.072		126.829	33.2437	111.89	9.49		119.18	45.8141	98.1376	4.337		118.419	37.9613	110.98	6.326		119.537	32.6782	110.8	7.831
	186	190.745	86.868	116.84	3.44		150.455	32.883	139.209	19.137		190.745	154.981	41.8297	-2.777		139.209	67.8173	71.0841	-0.038		126.891	33.2777	111.955	9.502		119.261	45.8891	98.2894	4.387		118.544	37.9893	111.1	6.36		119.641	32.7372	110.921	7.868
	187	190.815	86.939	116.971	3.47		150.58	32.983	139.294	19.202		190.815	155.055	41.9414	-2.785		139.294	67.9263	71.2248	-0.012		126.947	33.3287	112.045	9.515		119.299	45.9601	98.4048	4.452		118.639	38.0353	111.235	6.431		119.731	32.8172	111.024	7.877
	188	190.864	86.983	117.095	3.48		150.685	33.077	139.389	19.274		190.864	155.132	42.0359	-2.795		139.389	68.0423	71.3638	0.004		127.021	33.4277	112.122	9.55		119.366	46.0091	98.5296	4.497		118.715	38.1013	111.325	6.49		119.792	32.9062	111.11	7.856
	189	190.935	87.024	117.226	3.51		150.795	33.171	139.509	19.363		190.935	155.177	42.1627	-2.766		139.509	68.1533	71.4896	0.04		127.125	33.4457	112.19	9.591		119.56	46.0541	98.6985	4.506		118.773	38.1613	111.404	6.552		119.877	32.9522	111.194	7.877
	190	208.063	87.154	118.02	3.61		150.969	32.589	139.654	19.498		208.063	177.868	43.2462	-1.321		139.654	68.2443	71.687	-0.12		127.137	51.8457	112.231	11.376		119.747	46.0971	98.8658	4.457		118.83	38.1433	111.451	6.521		119.913	46.3272	111.232	9.795
	191	170.818	105.116	117.217	5.98		147.494	34.095	139.768	18.512		170.818	127.498	40.7579	-4.538		139.768	68.7283	69.1037	0.315		139.521	13.5967	128.538	9.877		123.211	51.7441	114.39	14.494		122.786	42.7983	128.603	13.531		138.126	20.5872	135.953	9.647
	192	188.914	62.428	116.084	0.072		155.206	32.472	138.21	20.326		188.914	151.862	41.0085	-3.807		138.21	67.1733	74.8958	-0.686		112.522	30.2777	94.0359	5.639		115.899	40.0341	82.4391	-5.313		114.581	32.5933	93.2478	-1.557		99.0403	25.9142	84.0477	2.019
	193	192.421	87.468	117.599	3.69		150.713	33.025	141.82	19.141		192.421	156.912	41.3295	-2.751		141.82	68.2133	71.5557	0.072		125.911	32.6957	109.441	8.782		119.259	45.3451	96.9224	3.109		118.141	37.4863	108.98	5.562		117.668	31.4952	108.021	7.022
	194	192.649	88.939	117.587	3.82		150.453	32.98	139.553	19.118		192.649	157.251	41.0007	-2.725		139.553	68.1573	71.6525	0.047		126.802	32.9397	111.297	9.046		119.566	45.7291	98.3769	4.087		118.562	37.7963	110.73	5.988		119.362	32.0292	110.009	7.321
	195	192.654	88.977	117.632	3.8		150.388	32.904	139.326	19.085		192.654	157.222	40.6885	-2.757		139.326	68.1393	71.6111	-0.01		126.914	32.9497	111.317	9.04		119.656	45.7541	98.4906	4.235		118.575	37.8153	110.771	6.007		119.524	32.1072	110.095	7.346
	196	192.582	88.949	117.601	3.8		150.35	32.858	139.242	19.049		192.582	157.114	40.4239	-2.8		139.242	68.0613	71.6195	-0.057		126.901	32.9197	111.215	9.036		119.673	45.7121	98.4459	4.295		118.55	37.7763	110.646	5.998		119.571	32.1332	110.014	7.353
	197	192.489	88.882	117.586	3.82		150.324	32.78	139.138	19.001		192.489	156.988	40.2074	-2.83		139.138	67.9703	71.6188	-0.068		126.895	32.8857	111.086	9.002		119.582	45.6331	98.3709	4.32		118.552	37.7123	110.487	5.978		119.586	32.1322	109.894	7.353
	198	192.383	88.795	117.551	3.82		150.282	32.704	139.052	18.967		192.383	156.907	39.9858	-2.879		139.052	67.8753	71.5877	-0.064		126.921	32.8597	110.949	8.957		119.469	45.5821	98.3174	4.32		118.558	37.6693	110.322	5.947		119.592	32.1132	109.801	7.337
	199	192.31	88.717	117.551	3.8		150.221	32.66	138.996	18.93		192.31	156.851	39.7565	-2.89		138.996	67.7843	71.5729	-0.069		126.936	32.8217	110.787	8.891		119.378	45.5481	98.2517	4.305		118.557	37.6093	110.161	5.918		119.582	32.0942	109.683	7.307
	200	192.239	88.665	117.547	3.79		150.167	32.624	138.942	18.906		192.239	156.781	39.5367	-2.896		138.942	67.6903	71.5721	-0.083		126.921	32.7717	110.643	8.826		119.288	45.5121	98.1706	4.3		118.548	37.5643	109.982	5.868		119.581	32.0672	109.524	7.259
